# Supplementary material for: Dataset of pharmaceuticals in the Danube and related drinking water wells in the Budapest region
Source: Data Brief. 2020 Jul 23;32:106062. doi: 10.1016/j.dib.2020.106062 (PMC7394762; doi:10.1016/j.dib.2020.106062)
Supplement: Supplementary file 1 [file mmc1.xlsx]

## Sheet: Table S1
Table S1	Measured chemical values and pharmaceutically active compound concentrations in the Danube water samples
ID	Sampling point	WGS'84 N	WGS'84 E	Date	Temperature (°C)	pH	Specific electrical conductivity (µS/cm)	Dissolved O2 (mg/L)	Turbidity (NTU)	Hardness (°dH)	TOC (mg/L)	TN (mg/L)	Na+ (mg/L)	NH4+ (mg/L)	Mg2+ (mg/L)	K+ (mg/L)	Ca2+(mg/L)	F- (mg/L)	Cl- (mg/L)	SO42- (mg/L)	Br-(mg/L)	NO3- (mg/L)	NO2- (mg/L)	PO43- (mg/L)	CO32- (mg/L)	HCO3- (mg/L)	Cd (µg/L)	Hg (µg/L)	Pb (µg/L)	Cr (µg/L)	Ni (µg/L)	Zn (µg/L)	As (µg/L)	paracetamol (ng/L)	theophyllin (ng/L)	caffeine (ng/L)	naproxen (ng/L)	lidocaine (ng/L)	carbamazepine (ng/L)	ketamin (ng/L)	bupropion (ng/L)	pethidine (ng/L)	lacosamide (ng/L)	lamotrigine (ng/L)	propranolol (ng/L)	tramadol (ng/L)	mirtazapine (ng/L)	tetracaine (ng/L)	trimetazidine (ng/L)
									1*	5*	0.1*	0.1*	1*	0.1*	1*	1*	1*	0.1*	1*	1*	0.1*	1*	0.01*	0.1*	1*	1*	0.01*	0.01*	0.01*	0.05*	0.02*	0.1*	0.3*	20*	10*	10*	0.1*	0.1*	0.1*	0.5*	0.5*	0.1*	0.5*	5*	0.1*	0.1*	0.1*	0.1*	20*
																																		NSAID's	alcaloids	stimulants	NSAID's	local anaesthetics	antiepileptics	other stimulants	antidepressants	opioids	antiepileptics	antiepileptics	cardiovascular drugs	opioids	antidepressants	local anaesthetics	cardiovascular drugs
1	19	N47° 27' 02.35"	E19° 03' 26.97"	20170629	24.1	8.37	295	9.06	12.9	12	5.1	1.3	11.5293	ND	26	1.52858	38.553	0.07678	15.2673	30.4067	ND	4.21965	0.017098	ND	ND	244	ND	0.0915	0.8821	0.8598	1.6535	16.4063	1.9156	ND	ND	ND	ND	7.4	44.72	0.64	ND	ND	ND	173.56	ND	56.83	ND	ND	ND
2	2	N47° 48' 07.95"	E18° 59' 00.23"	20170629	24.7	8.8	298	8.34	18.5	10.08	4.3	1.2	10.9636	ND	26.5	1.42435	39.153	0.070425	14.8638	28.7358	ND	3.3699	0.155518	0.070272	ND	244	ND	0.0762	0.178	0.4664	1.1939	4.4586	1.4292	ND	ND	ND	ND	2.82	41.26	ND	ND	ND	ND	109.56	ND	10.79	ND	ND	ND
3	18	N47° 28' 00.31"	E19° 04' 10.34"	20170630	24.74	8.55	296	8.79	16.2	13.5	4.3	1.2	11.6728	ND	29	1.65872	39.1719	0.0741939	15.4812	30.6038	ND	4.27686	0.017098	ND	ND	220	ND	0.0936	0.266	0.4744	1.2916	5.7099	1.776	ND	ND	ND	ND	3.54	41.92	ND	ND	ND	ND	105.98	0.14	22.06	ND	ND	ND
4	22	N47° 24' 49.09"	E19° 06' 01.70"	20170630	25	8.66	302	9.18	13.35	8.4	4.4	1.1	13.6139	ND	22	1.83452	37.6413	0.0715456	18.2313	32.3069	ND	4.0916	0.019405	0.055704	ND	219.6	ND	1.8177	0.1503	0.9462	1.974	11.267	1.9435	ND	ND	ND	ND	14.58	73.33	5.44	ND	ND	ND	106.12	1.67	41.78	ND	ND	ND
5	21	N47° 26' 15.47"	E19° 05' 21.70"	20170630	25.5	8.77	300	8.2	17.9	12	4.5	1.1	12.3898	ND	25	1.74244	38.6559	0.228039	16.6611	31.9616	ND	3.67103	0.017867	ND	ND	195.2	ND	ND	0.2671	1.0868	2.0571	19.3147	2.1682	ND	ND	ND	ND	2.45	33.01	ND	ND	ND	ND	43.02	ND	1.95	ND	ND	ND
6	11	N47° 42' 40.54"	E19° 07' 44.99"	20170629	24.4	8.7	295	8.55	31.4	13	5.2	1.4	11.331	ND	28	1.74212	40.9467	0.0768214	14.795	30.9891	ND	4.61726	ND	0.336138	ND	219.6	ND	0.0822	0.1232	0.2023	0.8747	2.0528	1.9962	ND	ND	ND	ND	4.27	46.97	ND	ND	ND	ND	55.55	ND	12.74	ND	ND	ND
7	23	N47° 17' 18.70"	E18° 55' 12.85"	20170629	24.3	8.72	290	8.63	14.8	13	4.5	1.2	11.3732	ND	28	1.60667	38.1667	0.0707603	15.0726	30.1434	ND	4.30643	0.014791	0.10305	ND	220	ND	0.0706	0.3058	0.5668	1.5005	10.2863	1.6169	ND	16.41	160.79	ND	4.23	498.27	ND	ND	ND	60.32	2783.66	8.08	1.44	ND	ND	ND
8	24	N47° 17' 04.90"	E18° 55' 09.98"	20170629	23.6	8.55	292	8.75	15.7	11	4.1	1.1	11.2404	ND	26	1.70636	39.8172	0.0904422	15.0911	30.1977	ND	4.24222	0.059393	ND	ND	244	ND	0.1138	0.1138	1.0115	1.9595	20.1247	1.7311	ND	ND	ND	ND	6.02	58.03	0.56	ND	ND	ND	85.18	0.31	37	ND	ND	ND
9	13	N47° 39' 09.12"	E19° 07' 10.79"	20170629	23.6	8.7	298	8.74	74.36	12	4.2	1.5	11.1826	ND	29	1.66094	40.898	0.084011	14.6783	30.7953	ND	4.95571	ND	0.638424	ND	230	0.0583	0.1268	0.403	1.0773	2.0746	11.9095	2.0325	ND	ND	ND	ND	3.32	43.35	ND	ND	ND	ND	49.77	ND	42.02	ND	ND	ND
10	4	N47° 44' 47.32"	E19° 08' 06.55"	20170629	24.2	8.81	295	9.18	95.92	12	5.4	1.4	11.1826	ND	27	1.65786	40.1875	0.0693556	14.7243	30.4661	ND	3.38687	0.086308	0.168606	ND	200	ND	0.1291	0.6615	2.651	3.6068	8.4483	2.0387	ND	ND	ND	ND	2.86	46.82	ND	ND	ND	ND	39.18	0.38	38.19	ND	ND	ND
11	10	N47° 44' 28.55"	E19° 07' 47.37"	20170629	24.7	8.78	300	9.38	29.7	11	5.3	1.4	1.0364	ND	28	0.834918	37	0.0547971	1.06375	5.03224	ND	1.47546	ND	0.059346	ND	230	ND	0.2012	0.2012	0.4387	4.0465	29.3105	2.05	ND	ND	15.48	ND	3	38.64	ND	ND	ND	ND	13.92	ND	55.52	ND	ND	ND
12	17	N47° 32' 19.69"	E19° 03' 17.32"	20170629	23.8	8.55	286	9.22	16.7	10.9	3.8	1.1	10.4794	ND	23	1.45042	38.3584	0.0728856	13.9506	28.1575	ND	4.36086	ND	ND	ND	219.6	ND	0.67	0.4289	1.6884	2.8805	3.9422	1.4101	ND	ND	ND	ND	3.6	48.39	ND	ND	ND	ND	35.22	ND	43.16	ND	ND	ND
13	5	N47° 44' 43.14"	E19° 05' 14.01"	20170629	24.3	8.8	294	8.29	15.32	10.08	4.3	1.2	13.2812	ND	26.9	1.68869	49.1137	0.132046	15.9122	28.9639	ND	4.40012	0.068621	ND	ND	244	ND	0.0997	0.4384	1.005	1.987	14.2099	1.5171	ND	ND	16.34	ND	7.85	75.51	2.36	ND	ND	ND	170.9	ND	33.3	ND	ND	ND
14	20	N47° 26' 09.12"	E19° 03' 11.54"	20170629	24.5	8.48	296	8.63	25.8	12	4.4	1.2	11.4205	ND	26	1.54323	38.9958	0.0693338	15.1932	30.2724	ND	4.25228	0.014022	ND	ND	244	ND	0.0764	0.1592	0.9757	1.5793	7.2748	1.7682	ND	ND	ND	ND	8.14	61.03	2.28	ND	ND	ND	119.41	ND	57.93	ND	ND	ND
15	16	N47° 33' 04.44"	E19° 03' 55.87"	20170629	23.8	8.5	293	8.47	21.8	8.96	4.6	1.3	11.1912	ND	24	1.6793	40.2387	0.0747075	14.7291	30.1007	ND	4.39303	0.011715	0.062988	ND	219.6	ND	0.048	0.1121	0.0452	0.5569	1.2701	1.2004	ND	ND	ND	ND	13.37	69.62	2.28	ND	ND	ND	107.61	ND	77.34	ND	ND	ND
16	9	N47° 37' 57.53"	E19° 05' 09.31"	20170629	24.1	8.79	293	9.08	14.1	12.5	4.4	1.2	1.33217	ND	30	0.854333	43	0.175841	1.81832	6.01158	ND	1.62649	ND	0.077556	ND	280	ND	0.0961	0.1982	0.4186	0.905	8.7295	1.3327	ND	ND	ND	ND	9.29	74.63	1.97	ND	ND	ND	115.64	ND	35.07	ND	ND	ND
17	14	N47° 34' 35.03"	E19° 04' 19.92"	20170629	23.7	8.46	303	8.64	16.4	7.84	5.1	1.4	11.6044	ND	18	1.52806	38.2231	0.0781473	15.4658	30.8549	ND	3.7773	0.168591	0.055704	ND	170.8	ND	0.0734	0.0475	0.0897	0.6858	3.0766	1.7311	ND	ND	16.21	ND	13.92	91.83	ND	ND	ND	ND	148.24	ND	89.47	ND	ND	ND
18	1	N47° 46' 40.67"	E18° 54' 19.81"	20170629	24.3	8.79	346	9.06	8.8	12.6	5	1.5	2.16542	0.111366	27.8	0.997441	38	0.146913	3.44354	7.36244	ND	1.81281	ND	0.055704	ND	250	ND	0.0713	0.1324	0.4744	1.3978	2.8001	2.6242	ND	ND	10.28	ND	4.47	73.32	ND	ND	ND	ND	59.73	ND	68.6	ND	ND	ND
19	7	N47° 40' 31.07"	E19° 05' 02.56"	20170629	24.1	8.78	293	9.83	16.6	13	4.3	1.1	0.807755	ND	28	0.831536	45	ND	0.958039	4.57021	ND	1.43007	ND	0.06663	ND	300	ND	0.1479	0.106	0.8212	1.7557	5.2085	2.5548	ND	ND	ND	ND	7.33	61.24	1.72	ND	ND	ND	148.61	ND	35.83	ND	ND	ND
20	15	N47° 33' 47.47"	E19° 04' 14.35"	20170629	23.7	8.48	296	8.57	13	6	5.5	1.6	1.68156	ND	20	0.878719	5.79558	0.153218	2.05881	6.73484	ND	1.70326	0.034785	0.092124	ND	120	ND	0.0795	0.1374	0.0981	0.7151	3.437	1.8393	ND	ND	22.52	ND	18.51	77.38	ND	ND	ND	ND	161.45	ND	92.67	ND	ND	ND
21	23	N47° 17' 18.70"	E18° 55' 12.85"	20180221	3.7	7.84	440	10.3	11.5	21.28	1.42418	2.79769	19.4142	0.0882897	42.1144	5.40057	80.0232	0.115566	24.4833	34.2913	ND	11.0888	0.068621	0.13947	ND	400	0.0136	ND	0.1611	0.2933	0.8461	5.9925	1.7576	ND	ND	ND	ND	15.19	124.48	ND	ND	ND	4.495	152.455	0.735	19.69	ND	ND	ND
22	10	N47° 44' 28.55"	E19° 07' 47.37"	20180221	3.7	8.02	440	11.7	3.7	17.36	1.85692	2.90364	20.3495	ND	31.3541	5.07919	68.8907	0.160712	26.2502	35.5368	ND	10.7972	0.025557	0.24873	ND	350	0.0757	ND	7.8806	0.4949	0.9432	8.585	1.6531	ND	ND	ND	ND	8.925	113.175	ND	ND	ND	ND	143.865	ND	20.715	ND	ND	ND
23	19	N47° 27' 02.35"	E19° 03' 26.97"	20180221	3	7.95	430	10.2	3.4	21.28	1.40533	2.84019	18.4247	0.0515489	35.1132	4.79809	74.4859	0.13682	24.3455	33.887	ND	11.0892	0.064007	0.164964	ND	390.4	0.0197	ND	0.4576	0.3618	0.9366	5.9134	1.8602	ND	ND	ND	ND	11.51	119.7	ND	ND	ND	ND	125.72	ND	17.245	ND	ND	ND
24	2	N47° 48' 07.95"	E18° 59' 00.23"	20180221	3.7	8.03	440	10.3	1.6	17.92	1.21046	3.11882	18.9096	0.0655104	32.2786	4.7411	72.5427	0.129393	25.5221	34.2892	ND	11.6652	0.037092	0.12126	ND	366	0.0536	ND	4.8159	1.0756	1.0759	5.0883	1.1725	ND	ND	ND	ND	9.245	135.365	ND	ND	ND	ND	204.195	0.52	13.555	0.53	ND	ND
25	9	N47° 37' 57.53"	E19° 05' 09.31"	20180221	3.7	8.11	440	10.8	2.2	17.36	2.01933	3.07835	19.5794	ND	32.6129	4.85636	73.3881	0.224129	26.466	35.2941	ND	11.5641	0.032478	0.124902	ND	378.2	0.0197	ND	0.6869	0.2702	0.8831	5.8018	1.2028	ND	ND	ND	ND	9.57	128.285	ND	ND	ND	ND	178.415	ND	11.245	ND	ND	ND
26	15	N47° 33' 47.47"	E19° 04' 14.35"	20180221	3.5	8.04	460	11.8	3	17.36	1.69042	3.15871	25.5102	0.0944922	38.8427	5.0625	76.1572	0.11391	33.5963	35.9914	ND	11.0965	0.071697	0.1941	ND	378.2	0.0604	ND	46.8775	1.6147	1.3426	11.1774	1.5566	ND	ND	ND	ND	14.135	132.175	ND	ND	ND	2.73	143.705	0.61	22.26	ND	ND	ND
27	7	N47° 40' 31.07"	E19° 05' 02.56"	20180221	3.5	8.01	440	9.5	2	17.92	1.70585	3.05333	19.1031	ND	33.0529	4.72675	73.6852	0.139984	25.8058	34.0357	ND	11.4275	0.044013	0.117618	ND	366	0.0291	ND	4.972	0.3926	0.8917	6.0782	1.1053	ND	ND	ND	ND	9.29	120.27	ND	ND	ND	2.3	169.305	ND	14.27	0.37	ND	ND
28	4	N47° 44' 47.32"	E19° 08' 06.55"	20180221	3.7	8.07	430	11.9	2.5	17.92	1.83333	3.23748	19.5933	0.0777832	31.5495	4.97544	69.3727	0.123938	25.3392	36.259	ND	10.8688	0.040168	0.223236	ND	366	0.0592	ND	14.4134	0.5227	0.9671	15.0344	1.6977	ND	ND	ND	ND	11.185	155.38	ND	ND	ND	3.815	179.5	0.75	18.51	ND	ND	ND
29	5	N47° 44' 43.14"	E19° 05' 14.01"	20180221	3.7	8.05	420	10.3	1.6	17.36	1.40612	3.04444	18.7625	ND	31.7881	4.74182	71.5763	0.125153	25.4075	34.2971	ND	11.5861	0.059393	0.168606	ND	380	0.0355	ND	3.0428	0.2784	0.8383	7.6552	1.1715	ND	ND	ND	ND	9.615	129.105	ND	ND	ND	ND	172.165	ND	14.22	0.275	ND	ND
30	24	N47° 17' 04.90"	E18° 55' 09.98"	20180221	3.5	7.86	440	11.4	3.5	21.28	2.28354	2.90129	19.5145	0.0971132	43.3591	5.42747	80.8625	0.0981132	24.4879	34.3928	ND	11.1203	0.064776	0.197742	ND	378.2	0.0167	ND	0.781	0.3257	0.9397	6.9451	1.9212	ND	ND	ND	8.54	15.235	122.03	ND	ND	0.195	ND	139.035	ND	19.94	ND	ND	ND
31	16	N47° 33' 04.44"	E19° 03' 55.87"	20180221	3.5	8.04	460	11.8	2.6	17.36	1.70744	3.28086	24.3235	0.0958063	33.6138	4.88593	73.4903	0.127632	32.7545	36.0461	ND	11.1836	0.054779	0.150396	ND	390.4	0.0224	ND	41.1508	0.6552	1.0775	13.0986	1.734	ND	ND	ND	ND	10.76	132.09	ND	ND	0.26	3.025	162.875	ND	23.195	ND	ND	ND
32	17	N47° 32' 19.69"	E19° 03' 17.32"	20180221	3.7	8.08	420	11.7	1.7	17.36	1.40462	3.08475	18.4132	ND	34.5855	4.66202	74.98	0.112746	24.0835	32.1929	ND	11.1925	0.094767	0.143112	ND	378.2	0.0305	ND	38.8375	0.4541	0.9407	8.5613	1.2393	ND	ND	ND	ND	6.73	125.365	ND	ND	0.14	ND	195.63	ND	13.245	ND	ND	ND
33	20	N47° 26' 09.12"	E19° 03' 11.54"	20180221	3.4	7.94	430	10	4	21.28	1.42368	2.90255	18.6289	0.0564185	36.5398	4.89073	75.4848	0.147305	24.5334	34.0343	ND	11.2244	0.074773	0.113976	ND	366	0.0222	ND	1.3512	0.4972	0.8928	7.9289	1.8699	34.365	ND	ND	ND	8.875	130.5	ND	ND	ND	ND	184.92	ND	13.545	ND	ND	ND
34	18	N47° 28' 00.31"	E19° 04' 10.34"	20180221	3.5	7.84	430	10.7	5	21.28	1.67803	2.9755	18.2685	0.0611043	33.8801	4.79389	73.4206	0.155824	24.8942	34.3957	ND	11.2719	0.07708	0.154038	ND	378.2	0.0623	ND	10.5609	0.5358	0.8255	5.9722	1.733	ND	ND	ND	23.03	11.595	134.845	ND	ND	ND	3.155	179.52	ND	19.7	ND	ND	ND
35	11	N47° 42' 40.54"	E19° 07' 44.99"	20180221	3.4	7.95	440	12	2.6	20.5	1.46964	2.89935	20.274	0.0503367	41.8961	5.32984	78.9287	0.108924	24.9205	36.239	ND	10.8279	0.060162	0.13947	ND	366	0.0247	ND	55.243	0.7957	1.3956	14.7967	1.6702	ND	ND	ND	ND	11.595	122.245	ND	ND	ND	2.35	138.55	ND	19.98	ND	ND	ND
36	21	N47° 26' 15.47"	E19° 05' 21.70"	20180221	3.2	7.84	460	11	4	21.84	2.03061	2.89163	21.2154	0.109359	39.4312	5.32428	80.4073	0.174036	28.4598	41.7769	ND	11.3034	0.056317	0.113976	ND	378.2	0.0158	ND	0.2764	0.3558	0.9705	6.6953	2.22	ND	46.03	ND	ND	15.5	119.265	ND	ND	0.27	3.105	145.14	ND	19.845	0.135	ND	ND
37	22	N47° 24' 49.09"	E19° 06' 01.70"	20180221	4.4	7.82	510	11.8	4.6	21.84	3.52952	3.97022	30.786	1.61763	42.367	6.99448	81.2293	0.13682	24.3455	33.887	ND	11.0892	0.8	0.161322	ND	420	0.0123	ND	0.1314	0.3244	2.9987	6.3491	1.8699	ND	ND	ND	92.16	55.79	354.28	49.805	ND	ND	9.14	630.135	ND	33.775	5.475	ND	51.105
38	14	N47° 34' 35.03"	E19° 04' 19.92"	20180221	3.7	8.1	480	11.9	2.4	17.92	2.38103	4.05217	26.4157	0.0998656	36.8185	4.92388	76.5921	0.129686	35.4366	36.4027	ND	11.2234	0.070928	0.164964	ND	378.2	0.043	ND	27.1463	0.3498	0.9186	8.7176	1.5413	ND	52.07	ND	27.075	15.12	122.915	ND	ND	ND	1.885	138.05	ND	20.095	ND	ND	ND
39	1	N47° 46' 40.67"	E18° 54' 19.81"	20180221	2.2	7.97	450	12.3	8.2	17.36	4.01258	3.36294	22.0513	0.0658242	33.3614	6.48582	65.6704	0.148964	28.0154	56.9462	ND	11.5557	0.018636	0.30336	ND	330	0.0611	ND	3.1754	0.2221	0.8239	16.4289	1.4685	ND	ND	ND	ND	6.56	167.7	ND	ND	ND	1.895	77.14	ND	26.845	ND	ND	ND
40	13	N47° 39' 09.12"	E19° 07' 10.79"	20180221	3.7	8.04	430	11.6	2.8	17.36	2.45972	3.34543	20.2084	ND	40.993	5.23075	79.4954	0.125148	25.2629	35.9786	ND	11.6596	0.048627	0.135828	ND	390.4	0.0622	ND	35.7753	0.4897	1.2545	20.3007	1.6668	ND	ND	ND	ND	10.52	117.21	ND	ND	0.315	ND	111.045	ND	21.655	ND	ND	ND
41	12	N47° 39' 35.11"	E19° 06' 46.19"	20180504	18.3	8.15	300	7.3	1.5	14.9	15.5011	1.50185	12.0237	ND	30.7657	4.2653	54.1553	0.110877	15.3304	25.1885	ND	6.80663	ND	ND	ND	280	0.0191	ND	0.2716	0.3752	1.0178	6.0516	2.0293	ND	ND	1408.24	ND	6.2755	76.704	3.702	ND	ND	0.8085	83.5935	0.179	9.01	ND	ND	ND
42	16	N47° 33' 04.44"	E19° 03' 55.87"	20180504	20.6	8.37	300	8.4	2.6	14.5	11.1296	1.99342	12.8038	ND	28.1211	4.65499	49.4128	0.122508	16.5168	28.0303	ND	6.73258	0.008639	ND	12	248	0.0148	ND	0.7607	0.3683	1.2515	6.6376	3.9183	ND	ND	ND	ND	6.523	87.6515	4.146	0.599	ND	ND	69.045	ND	10.215	ND	ND	ND
43	13	N47° 39' 09.12"	E19° 07' 10.79"	20180504	18.1	8.47	260	8.3	3.1	14.5	8.06487	1.57303	13.1169	ND	28.6812	4.4999	50.9639	0.20316	16.0552	28.2099	ND	6.70049	ND	ND	12	220	0.263	0.2144	76.9307	0.238	0.7489	23.4629	2.5211	ND	ND	1258.54	ND	5.9755	79.727	4.1685	ND	ND	ND	60.4915	ND	11.3835	ND	ND	ND
44	24	N47° 17' 04.90"	E18° 55' 09.98"	20180504	19.2	8.48	290	8.6	2.8	13.4	16.0558	1.48333	12.2628	ND	28	4.5	47.7708	0.126458	15.8645	26.7904	ND	6.48434	0.009408	ND	24	220	0.0171	ND	2.4945	0.4056	1.1158	20.9781	3.3301	ND	ND	ND	ND	7.453	78.6745	3.2425	ND	ND	1.162	63.4065	ND	9.0385	ND	ND	ND
45	19	N47° 27' 02.35"	E19° 03' 26.97"	20180504	18.9	8.09	300	8.1	3.5	14	53.1149	1.55875	12.4109	ND	28	4.6	60	0.132389	16.3977	27.7029	ND	6.61407	0.014022	ND	24	247	0.03	ND	1.5745	0.3392	1.0322	33.353	3.2089	ND	ND	ND	ND	5.929	82.9075	ND	ND	ND	ND	72.8335	ND	9.7095	ND	ND	ND
46	2	N47° 48' 07.95"	E18° 59' 00.23"	20180504	18	8.14	280	7.4	2	13.5	4.5547	1.4941	12.0724	ND	29.7047	4.31166	53.0194	0.112285	15.6696	26.1067	ND	7.06989	ND	ND	ND	321	0.016	ND	0.6426	0.3905	1.1436	7.2246	2.2496	ND	ND	1189.42	ND	6.6035	76.5535	ND	ND	ND	ND	64.4545	0.1935	8.1785	ND	ND	ND
47	14	N47° 34' 35.03"	E19° 04' 19.92"	20180504	18.4	8.4	290	8.2	2.6	14	8.35171	1.66065	12.736	ND	28.4515	4.55692	50.2235	0.206314	16.5762	28.2195	ND	6.80957	0.030171	0.10305	12	248	0.0144	0.0763	0.5196	0.3568	0.8082	5.2186	2.4042	ND	ND	3399.73	ND	8.4735	83.4875	ND	ND	ND	1.3515	83.6955	ND	10.826	ND	ND	ND
48	6	N47° 44' 18.62"	E19° 05' 46.49"	20180504	17.8	8.11	300	8.1	2.1	13.5	2.90031	1.46309	11.9676	ND	31.3704	4.27311	54.4567	0.110055	15.267	25.059	ND	6.8	ND	ND	ND	269	0.01	ND	0.3996	0.3476	1.03	8.381	2.2847	ND	ND	1559.45	ND	6.241	77.0565	3.6915	ND	ND	ND	76.557	0.1585	7.177	ND	ND	ND
49	11	N47° 42' 40.54"	E19° 07' 44.99"	20180504	19.4	8.3	250	8.4	2.5	13.8	11.6001	1.38069	12.8536	ND	28.937	4.5229	51.5781	0.215571	16.2303	28.0538	ND	6.31716	0.019405	0.099408	12	224	0.0235	ND	1.2367	0.3462	0.9697	25.4218	3.3101	ND	ND	ND	ND	6.561	84.4305	ND	ND	ND	ND	71.1365	ND	10.6415	ND	ND	ND
50	4	N47° 44' 47.32"	E19° 08' 06.55"	20180504	19.1	8.27	260	8.2	2.5	12.5	6.00259	1.61882	12.9824	ND	29.2757	4.50766	52.1203	0.115799	16.2311	28.205	ND	6.67795	0.018636	ND	12	256	0.018	ND	1.8435	0.4247	1.0254	41.1082	4.2303	ND	ND	2036.02	ND	7.104	95.8895	ND	0.564	ND	ND	88.8315	0.192	10.568	ND	ND	ND
51	10	N47° 44' 28.55"	E19° 07' 47.37"	20180504	17.3	8	310	7.6	2.1	14.6	1.83764	1.46854	12.1631	ND	32.3197	4.36311	56.1589	0.113288	15.5805	25.6769	ND	7.08095	ND	ND	12	300	0.026	ND	2.1422	0.4383	1.7746	10.1024	2.2452	ND	ND	ND	ND	5.584	91.3425	3.5345	ND	ND	ND	125.609	ND	8.174	ND	ND	ND
52	25	N47° 13' 29.05"	E18° 54' 34.33"	20180504	19.3	8.44	260	8	2.8	12.5	30.1731	1.55708	12.5305	ND	28	4.9	48.1604	0.592599	16.3396	26.6855	ND	6.55866	0.017098	ND	12	250	0.0238	ND	0.8821	0.5144	2.0075	1775.8	3.3544	ND	ND	1065.67	ND	6.0895	84.876	ND	ND	ND	ND	92.1415	0.1935	9.155	ND	ND	ND
53	18	N47° 28' 00.31"	E19° 04' 10.34"	20180504	18.6	8.07	180	8.4	3.8	14.6	22.8139	1.55455	12.0111	ND	28	4.5	47.2247	0.135436	16.0054	26.68	ND	6.81866	0.008639	ND	12	250	0.0279	ND	6.4668	0.408	1.1512	54.2983	2.2479	ND	ND	800.211	ND	6.3795	81.9705	ND	ND	ND	ND	88.714	ND	9.423	ND	ND	ND
54	15	N47° 33' 47.47"	E19° 04' 14.35"	20180504	18.9	8.43	310	7.6	2.7	15.2	8.49185	1.60176	12.7352	ND	28.2679	4.55229	49.8501	0.120481	16.4289	28.1256	ND	6.7941	ND	0.095766	12	225	0.0174	ND	0.4515	0.2892	0.8759	6.4852	2.5587	ND	ND	ND	ND	6.5935	89.7635	ND	ND	ND	1.471	80.8645	0.229	12.1405	ND	ND	ND
55	17	N47° 32' 19.69"	E19° 03' 17.32"	20180504	18.2	8.49	300	8.9	2	15	15.7014	1.59375	11.9825	ND	28	4.4	48.6898	0.123181	15.5784	26.012	ND	6.75311	0.00787	ND	12	215	0.013	ND	0.4533	0.3295	0.9024	7.4734	3.5115	ND	ND	970.861	ND	5.103	72.9625	3.6585	ND	ND	ND	77.1405	0.1745	9.6435	ND	ND	ND
56	7	N47° 40' 31.07"	E19° 05' 02.56"	20180504	18.4	8.08	300	7.6	2.2	18	2.82828	1.49457	12.9848	0.0924699	34.6267	4.569	58.5766	0.127851	16.3596	26.6907	ND	6.00561	0.009408	ND	12	336	0.3167	ND	86.2326	0.3631	1.3712	9.5976	3.202	ND	ND	ND	ND	7.544	81.079	4.286	ND	ND	ND	79.0485	ND	9.0775	ND	ND	ND
57	8	N47° 40' 28.19"	E19° 05' 11.38"	20180504	18.1	8.13	300	7.4	2.1	13.5	5.81015	1.44836	11.9823	ND	30.1293	4.29131	53.4926	0.111034	15.5196	25.5818	ND	6.76262	0.009408	ND	ND	258	0.0153	ND	0.8521	0.3312	0.9668	6.0715	2.0192	ND	ND	1905.03	ND	8.26	81.6435	ND	ND	ND	1.353	81.8785	ND	8.9565	ND	ND	ND
58	20	N47° 26' 09.12"	E19° 03' 11.54"	20180504	18.9	8.1	300	8.1	2.7	12.5	16.7107	1.52158	12.5529	ND	28	4.6	47.7173	0.132295	16.6256	27.6168	ND	6.59096	0.019405	ND	12	230	0.0237	ND	1.8045	0.4592	1.082	976.837	3.659	ND	ND	ND	ND	7.725	87.939	4.1145	ND	ND	ND	100.692	0.224	11.702	ND	ND	ND
59	5	N47° 44' 43.14"	E19° 05' 14.01"	20180504	17.5	7.97	300	7.5	1.5	14.6	2.18358	1.47128	12.3677	ND	33.1955	4.40354	57.6039	0.216698	15.6176	26.0025	ND	7.02096	ND	ND	12	282	0.0158	ND	0.9328	0.3709	1.4027	17.2121	2.2493	ND	ND	ND	ND	9.5175	80.953	ND	ND	ND	1.618	101.676	0.288	12.1315	ND	ND	ND
60	23	N47° 17' 18.70"	E18° 55' 12.85"	20180504	19.1	8.41	300	8.8	2.6	14.6	20.3356	1.61259	12.1902	ND	28	4.56733	47.641	0.130127	15.9135	26.8599	ND	6.54142	ND	0.10305	24	235	0.0282	ND	2.0671	0.4552	1.3623	328.786	3.3893	ND	ND	ND	ND	7.7595	84.9085	ND	ND	ND	ND	111.478	0.2095	9.006	ND	ND	ND
61	9	N47° 37' 57.53"	E19° 05' 09.31"	20180504	17.9	8.35	310	7	2.2	15.2	3.5868	2.01713	13.2252	ND	38.0243	4.69083	61.1305	0.121685	16.0413	27.0269	ND	6.9809	0.013253	0.095766	12	354	0.008	ND	0.0499	0.4008	1.0428	5.1241	2.3107	ND	21.9925	3116.79	ND	10.058	97.8405	ND	ND	ND	ND	92.765	ND	10.483	ND	ND	ND
62	15	N47° 33' 47.47"	E19° 04' 14.35"	20180830	23.8	7.5	340	8.5	3.6	17.92	2.36832	1.59588	17.9685	ND	34.9663	5.46666	56.8544	0.104291	20.6472	35.4473	ND	5.925	0.04	0.1611	ND	350	0.0996	0.1628	1.4585	0.4071	1.2163	6.4994	3.411	ND	ND	711.034	ND	13.1555	45.4235	9.409	ND	ND	1.207	208.645	ND	ND	ND	ND	ND
63	18	N47° 28' 00.31"	E19° 04' 10.34"	20180830	23.4	7.54	320	8.6	2.9	15.1	2.19136	1.45735	16.5476	ND	31.1769	5.13856	49.939	0.109701	20.9134	35.6025	ND	5.77394	0.02	0.1121	ND	300	0.1225	0.2018	3.9126	0.4343	0.921	10.1692	3.3821	ND	ND	90.623	ND	11.0675	41.8955	ND	ND	ND	ND	248.691	ND	ND	ND	ND	ND
64	14	N47° 34' 35.03"	E19° 04' 19.92"	20180830	23.3	7.6	320	8.1	2.6	12.88	2.4823	1.56358	17.9685	ND	34.9663	5.46666	56.8544	0.109044	21.0325	36.1453	ND	5.98909	0.02	0.14595	ND	320	0.0624	0.1775	1.8199	0.3367	0.9174	5.8095	3.5064	ND	85.53	607.152	ND	15.1505	48.133	9.8665	ND	ND	ND	202.101	ND	19.016	ND	ND	ND
65	11	N47° 42' 40.54"	E19° 07' 44.99"	20180830	23.8	7.32	280	8.5	2.4	12.88	2.07605	1.49969	16.5561	ND	33.1557	5.13221	52	0.124436	20.116	35.4735	ND	5.90028	0.02	0.128	ND	262	0.1176	0.1631	1.0098	0.4119	0.8751	3.5466	3.4984	ND	ND	63.4825	ND	8.99	41.025	ND	ND	ND	ND	236.547	ND	ND	ND	ND	ND
66	16	N47° 33' 04.44"	E19° 03' 55.87"	20180830	23.3	7.71	230	8.5	2.7	14	2.09575	1.48654	16.5266	ND	32.2343	5.09365	51.5834	0.108378	20.6253	35.597	ND	5.79697	0.03	0.3	ND	256	0.0566	0.2148	1.3897	0.3421	0.9096	5.2472	3.424	ND	50.58	583.088	ND	10.764	46.352	ND	ND	ND	5.009	253.014	ND	13.6595	ND	ND	ND
67	2	N47° 48' 07.95"	E18° 59' 00.23"	20180830	23.7	7.68	350	8.4	2.6	15.12	1.70258	1.49049	16.8949	ND	34.3078	5.21624	54.621	0.110097	20.2592	34.239	ND	5.90252	0.02	0.1234	ND	280	0.0313	0.1899	0.9492	0.3373	0.8374	4.4558	2.6565	ND	19.301	122.023	ND	9.8455	41.635	ND	ND	ND	ND	260.161	ND	ND	ND	ND	ND
68	25	N47° 13' 29.05"	E18° 54' 34.33"	20180830	23.3	7.7	330	8.6	3	15.68	2.41635	1.46854	17.2178	ND	34.585	5.41502	52.6732	0.11039	20.1533	34.2751	ND	5.55744	0.02	0.27938	ND	280	0.0634	0.2734	1.7771	0.3598	0.9193	7.8408	3.318	ND	66.2375	698.238	ND	10.749	42.9725	ND	ND	ND	ND	ND	ND	12.703	ND	ND	ND
69	13	N47° 39' 09.12"	E19° 07' 10.79"	20180830	23.3	7.668	340	8.3	2.3	16.8	1.83109	1.45233	16.3466	ND	32.56	5.08876	51.8472	0.10801	20.1609	35.2677	ND	5.69076	0.03	0.19595	ND	260	0.0657	0.165	1.1492	0.3929	0.9068	4.7973	3.4613	ND	34.799	ND	ND	13.924	42.037	11.1055	ND	0.479	ND	206.892	ND	ND	ND	ND	ND
70	9	N47° 37' 57.53"	E19° 05' 09.31"	20180830	23.3	7.56	340	8.2	2.5	17.92	1.93335	1.4784	17.488	ND	35.4891	5.72324	56.4889	0.109588	20.4868	33.6897	ND	5.73388	0.03	0.26325	ND	320	0.0933	0.1684	0.6534	0.3332	1.0268	5.7267	2.6517	ND	29.57	108.972	ND	11.007	40.1505	ND	ND	ND	ND	253.896	ND	12.4245	ND	ND	ND
71	10	N47° 44' 28.55"	E19° 07' 47.37"	20180830	23.3	7.8	350	8.3	1.8	18.48	1.51159	1.40845	15.6563	ND	31.4661	4.93732	51.5145	0.107236	20.2674	34.2073	ND	5.91983	0.02	0.08715	ND	264	0.0628	0.2171	2.6998	0.385	0.9172	9.5924	2.716	ND	27.1515	137.133	ND	10.2065	39.7525	ND	ND	ND	ND	272.236	ND	ND	0.313	ND	ND
72	23	N47° 17' 18.70"	E18° 55' 12.85"	20180830	23.5	7.39	250	8.2	2.4	15	2.7843	1.60427	15.9512	ND	31.1698	5.06616	49.2664	0.108547	20.3418	34.8121	ND	5.6736	0.02	0.10655	ND	280	0.088	0.2138	2.3009	0.3616	0.9201	7.7334	3.3928	ND	ND	560.278	ND	13.57	41.858	10.313	ND	0.4335	ND	207.458	ND	ND	0.191	ND	ND
73	3	N47° 49' 19.70"	E19° 01' 39.65"	20180830	23.7	7.72	340	8.1	2.5	15.68	2.15531	1.31712	16.8346	ND	31.858	5.21413	50.9534	0.10939	20.3148	35.696	ND	5.39549	0.02	0.19735	ND	278	0.1085	0.2275	1.7181	0.3353	0.9578	5.5851	4.0218	ND	ND	1110.85	ND	11.605	41.429	ND	ND	ND	ND	185.232	ND	ND	ND	ND	ND
74	24	N47° 17' 04.90"	E18° 55' 09.98"	20180830	23.6	7.33	340	8.5	2.7	16.8	2.16825	1.79254	15.9104	ND	31.1303	5.08725	49.0559	0.108406	20.4279	34.9155	ND	5.6556	0.03	0.1052	ND	260	0.087	0.2418	2.1191	0.5722	0.9867	7.4544	3.3808	ND	ND	398.108	ND	14.071	43.151	ND	ND	ND	3.296	212.967	0.3085	ND	0.391	ND	ND
75	20	N47° 26' 09.12"	E19° 03' 11.54"	20180830	23.5	7.48	310	8.3	2.3	15.12	1.90608	1.41505	16.4433	ND	33.3512	5.12517	52.3868	0.109264	20.617	35.281	ND	5.52308	0.02	0.15805	ND	265	0.0881	0.2061	2.3056	0.3643	0.8868	7.8722	3.269	ND	ND	201.076	ND	12.3665	42.7355	ND	ND	ND	ND	238.719	ND	ND	0.3285	ND	ND
76	12	N47° 39' 35.11"	E19° 06' 46.19"	20180830	23.4	7.7	310	8.4	2.3	15.68	1.68003	1.4234	15.9109	ND	32.8437	4.92805	53.0519	0.124279	20.2533	34.3302	ND	5.76914	0.02	0.1897	ND	267	0.0346	0.1608	0.7767	0.331	0.8361	4.5892	2.853	ND	ND	181.591	ND	14.7835	39.9045	8.3135	ND	0.396	ND	214.678	ND	15.2125	0.2975	ND	ND
77	1	N47° 46' 40.67"	E18° 54' 19.81"	20180830	23.3	7.7	340	8.5	2	16.8	2.14351	1.38665	17.2202	ND	35.1773	5.33193	56.0371	0.110146	20.2457	34.0225	ND	5.93811	0.02	0.15245	ND	290	0.1068	0.1505	1.6853	0.3919	0.9165	5.6856	2.6378	ND	ND	512.952	ND	13.0275	42.1265	ND	ND	ND	ND	218.224	ND	13.514	0.303	ND	ND
78	4	N47° 44' 47.32"	E19° 08' 06.55"	20180830	23.3	7.68	300	8.3	3.3	16.8	1.86788	1.38863	16.4356	ND	31.6469	5.14738	50.8173	0.109712	20.2884	35.3258	ND	5.61456	0.02	0.115	ND	265	0.0531	0.2319	3.4178	0.5051	0.991	5.8003	3.7494	ND	115.59	533.015	ND	12.498	45.4365	ND	ND	ND	ND	187.032	ND	ND	0.2255	ND	ND
79	6	N47° 44' 18.62"	E19° 05' 46.49"	20180830	23.7	7.6	350	8.4	2.9	15.68	2.21447	1.53879	15.8304	ND	33.3762	5.08919	53.4851	0.109688	19.963	33.3128	ND	5.86051	0.08	0.2218	ND	278	0.2044	0.1944	0.9769	0.373	0.912	3.0794	2.7862	ND	55.882	499.409	ND	12.013	40.985	ND	ND	ND	ND	ND	ND	13.027	ND	ND	ND
80	19	N47° 27' 02.35"	E19° 03' 26.97"	20180830	23.8	7.71	420	8.6	2.8	15.68	2.15079	1.41651	17.4223	ND	33.9499	5.27727	52.0913	0.110064	20.6685	35.008	ND	5.66159	0.04	0.1346	ND	267	0.1077	0.1929	3.14	0.3941	0.9239	8.4704	3.5627	ND	ND	289.199	ND	12.144	43.2535	ND	ND	ND	ND	207.022	ND	ND	0.3265	ND	ND
81	5	N47° 44' 43.14"	E19° 05' 14.01"	20180830	23.7	7.58	320	8.4	2.1	15	1.38555	1.39824	15.6563	ND	31.4661	4.93732	51.5145	0.104937	20.3292	34.5219	ND	5.79454	0.02	0.1355	ND	258	0.1033	0.2075	0.5607	1.2904	1.3676	1.7235	2.7958	ND	57.9985	299.771	ND	10.6635	44.65	ND	ND	ND	ND	248.724	ND	10.776	0.26	ND	ND
82	8	N47° 40' 28.19"	E19° 05' 11.38"	20180830	23.6	7.41	290	8.6	2.8	15.1	2.51621	1.49906	15.4547	ND	31.0511	5.07389	50.659	0.107679	20.1049	33.4588	ND	5.72482	0.03	0.06775	ND	260	0.0325	0.312	0.8384	0.3498	0.9566	7.0134	2.7016	ND	ND	121.457	ND	10.7725	39.3455	ND	ND	ND	ND	ND	ND	13.104	0.361	ND	ND
83	17	N47° 32' 19.69"	E19° 03' 17.32"	20180830	24	7.72	340	8	2.4	16.8	2.49796	1.57181	17.0729	ND	35.2665	5.53577	56.0362	0.109997	19.9351	33.1525	ND	5.54632	0.02	0.2	ND	320	0.0873	0.208	1.672	0.4715	0.9831	7.5167	2.8328	ND	ND	104.81	ND	8.428	39.731	ND	ND	0.262	ND	211.998	ND	11.83	0.2655	ND	ND
84	7	N47° 40' 31.07"	E19° 05' 02.56"	20180830	24.1	7.76	340	8.1	2.1	17.92	1.52023	1.4429	16.4433	ND	33.3512	5.12517	52.3868	0.104407	20.2863	34.3521	ND	5.78833	0.02	0.09785	ND	267	0.0184	0.278	0.3322	3.0881	5.259	5.3588	5.9049	ND	118.762	443.034	ND	15.787	42.2255	ND	ND	0.5275	ND	ND	ND	15.4535	0.398	ND	ND
85	8	N47° 40' 28.19"	E19° 05' 11.38"	20181119	8.1	7.63	370	10.2	1.9	11.2	1.96144	1.68557	14.4372	ND	24.5	3.00107	46.2401	ND	20.9699	33.4956	ND	6.25903	0.03	0.12	ND	207.095	0.0092	0.0099	0.0584	0.1746	0.9825	4.2046	1.749	ND	20.179	ND	2.801	14.2895	43.187	6.3605	ND	ND	ND	ND	ND	13.7195	1.4425	ND	30.591
86	15	N47° 33' 47.47"	E19° 04' 14.35"	20181119	8.2	7.62	380	10.4	2	14	2.10381	1.90818	16.7042	ND	24.5	3.41276	48.4698	ND	24.9703	38.4661	ND	6.72176	0.04	0.14	ND	236.68	0.0126	0.0463	0.0693	0.1932	1.0619	4.1892	1.9826	ND	ND	ND	ND	18.493	56.613	6.019	ND	ND	ND	112.834	ND	14.9455	2.0905	ND	ND
87	11	N47° 42' 40.54"	E19° 07' 44.99"	20181119	8.2	7.39	420	10.5	2.3	15.68	1.94343	2.0606	16.5386	ND	29	3.22158	45.5482	ND	23.8703	37.5048	ND	6.42424	0.04	0.3	ND	266.265	0.0105	0.1645	0.0707	0.1938	0.9	1.7847	1.3364	ND	ND	ND	ND	12.234	47.1325	4.915	ND	ND	ND	120.781	0.26	9.744	1.62	ND	ND
88	6	N47° 44' 18.62"	E19° 05' 46.49"	20181119	8.4	7.67	360	10.6	1.9	13.44	1.91631	1.62076	14.3537	ND	28	2.95626	44.7792	ND	20.7061	32.7398	ND	6.12514	0.03	0.23	ND	236.68	0.0119	0.0243	0.0563	0.2506	0.9851	3.6403	2.0959	ND	ND	ND	ND	13.383	55.9225	6.073	ND	ND	ND	191.054	0.329	8.256	1.8245	ND	ND
89	10	N47° 44' 28.55"	E19° 07' 47.37"	20181119	8.5	7.66	380	10.7	2	12.88	2.63134	1.93184	14.6225	ND	24	3.0422	45.4745	ND	21.147	33.7609	ND	6.27536	0.02	0.64	ND	236.68	0.0152	0.046	0.0843	0.2611	1.2219	4.8879	2.101	ND	21.989	ND	ND	17.207	30.9665	9.6165	ND	ND	ND	ND	0.3285	12.387	2.148	ND	ND
90	4	N47° 44' 47.32"	E19° 08' 06.55"	20181119	8.6	7.81	320	10.8	3.3	20.5	3.52062	1.86961	78.9191	ND	28	9.59794	94.3045	ND	90	100	ND	6.13109	0.12	0.16	ND	350	ND	0.0369	0.0498	0.1643	1.2127	1.3581	1.388	ND	ND	ND	ND	ND	116.066	5.986	ND	ND	ND	232.003	ND	33.3235	0.911	3.694	ND
91	17	N47° 32' 19.69"	E19° 03' 17.32"	20181119	8.4	7.66	370	10.2	3.5	14	1.3154	1.69545	14.6379	ND	26	3.0654	45.3918	ND	21.329	33.4386	ND	6.2298	0.03	0.7	ND	220	0.0131	0.0218	0.0849	0.2035	1.0143	5.0968	1.9607	ND	ND	ND	ND	12.994	30.5355	5.8945	ND	ND	ND	100.274	0.2945	7.9485	1.045	ND	ND
92	23	N47° 17' 18.70"	E18° 55' 12.85"	20181119	8.5	7.52	380	10.5	1.95	12	2.064	1.91352	15.9673	ND	25	3.37784	47.2616	ND	23.2378	38.7714	ND	6.96392	0.03	0.1	ND	230	0.0095	0.0223	0.0517	0.1519	0.9857	3.8729	2.1531	ND	16.2785	ND	ND	15.627	37.724	9.55	ND	ND	ND	ND	0.427	17.751	1.7945	ND	ND
93	3	N47° 49' 19.70"	E19° 01' 39.65"	20181119	8.6	7.85	430	10.4	2.3	13.44	1.51836	1.77172	15.4845	ND	27	3.23365	50	ND	23.0009	38.1374	ND	6.53004	0.03	0.3	ND	265	0.015	0.0293	0.0701	0.2361	0.9436	1.5484	1.9537	ND	18.257	ND	ND	14.2355	34.841	ND	ND	ND	ND	83.657	ND	9.3145	1.343	ND	ND
94	19	N47° 27' 02.35"	E19° 03' 26.97"	20181119	8.6	7.58	390	10.5	4.1	14	1.99342	1.73939	16.368	ND	33	3.28722	47.1494	ND	23.914	37.4484	ND	6.33072	0.03	0.14	ND	295.85	0.0097	0.0266	0.0582	0.3298	0.942	3.5791	1.5903	ND	ND	213.611	ND	18.4635	40.488	8.024	ND	ND	21.851	100.815	0.3535	14.3245	1.1485	ND	20.5265
95	7	N47° 40' 31.07"	E19° 05' 02.56"	20181119	8.5	7.68	370	10.6	1.6	11.76	1.75554	1.82063	14.4151	ND	29	2.95721	45.375	ND	20.928	33.8194	ND	6.28731	0.03	0.16	ND	266.265	0.0114	0.0221	0.0538	0.2199	1.0107	4.1596	1.8845	ND	ND	70.833	ND	15.433	36.8475	7.7205	ND	ND	15.8915	ND	ND	10.7685	1.198	ND	ND
96	12	N47° 39' 35.11"	E19° 06' 46.19"	20181119	8.4	7.67	370	10.5	3.2	12.88	1.25697	1.70517	14.2869	ND	25	2.99356	45.3581	ND	20.9016	32.8638	ND	6.2091	0.03	0.13	ND	236.68	0.0097	0.0318	0.0574	0.2009	0.9862	3.2905	1.8127	ND	ND	ND	ND	13.6675	31.651	5.8165	ND	ND	15.265	ND	0.2075	11.1605	1.117	ND	ND
97	16	N47° 33' 04.44"	E19° 03' 55.87"	20181119	8.2	7.6	570	10.6	2.1	12.88	1.24377	1.88697	16.084	ND	26	3.3275	49.8523	ND	23.9746	38.0149	ND	6.7946	0.04	0.2	ND	236.68	0.014	0.0219	0.0789	0.2082	1.0761	4.6284	2.4534	ND	ND	142.963	ND	15.9535	65.39	6.711	ND	ND	8.3775	173.38	0.3735	ND	1.162	ND	20.469
98	14	N47° 34' 35.03"	E19° 04' 19.92"	20181119	8.9	7.66	400	10.7	3.9	12.88	3.47059	2.04368	16.9094	ND	25	3.36725	47.8541	ND	24.6417	39.4273	ND	6.85755	0.05	0.2	ND	250	0.0127	0.0236	0.0842	0.2009	1.1418	5.7421	2.5194	ND	ND	95.4175	ND	19.334	53.052	7.2675	ND	ND	23.8665	108.77	0.39	15.5005	1.147	ND	29.3015
99	5	N47° 44' 43.14"	E19° 05' 14.01"	20181119	8.5	7.58	440	10.9	2.8	12.32	1.9145	1.66794	14.3445	ND	27	2.98852	47.3157	ND	21.0711	33.9355	ND	6.3222	0.02	0.12	ND	236.68	0.0119	0.0149	0.0525	0.1773	1.0092	4.165	1.8745	ND	ND	ND	4.509	15.294	ND	5.595	ND	ND	14.4485	ND	0.346	9.305	1.5485	ND	26.3135
100	13	N47° 39' 09.12"	E19° 07' 10.79"	20181119	8.1	7.74	430	10.5	1.9	14.56	2.02906	2.26348	16.4313	ND	28	3.2532	47.4948	ND	23.7695	39.132	ND	8.51601	0.04	0.4	ND	236.68	0.0137	0.0127	0.0698	0.2336	0.9017	1.9001	1.4445	ND	ND	1265.05	ND	298.437	39.2385	110.905	ND	ND	4.883	81.7195	ND	262.422	18.857	ND	274.554
101	2	N47° 48' 07.95"	E18° 59' 00.23"	20181119	8.1	7.66	360	10.5	2.2	11.76	1.21157	1.69889	14.9555	ND	27.5	3.0397	45.9166	ND	21.23	34.1353	ND	6.28621	0.03	0.13	ND	236.68	0.0096	0.0364	0.0648	0.2511	0.9331	3.6809	1.8039	ND	ND	41.1085	ND	14.644	35.772	5.8085	ND	ND	6.715	123.227	0.225	ND	1.3175	ND	31.768
102	9	N47° 37' 57.53"	E19° 05' 09.31"	20181119	8.5	7.65	370	10.3	2.3	12.32	2.16506	1.71806	14.3449	ND	30	3.01441	45.4742	ND	21.1246	34.04	ND	6.26839	0.03	0.14	ND	266.265	0.0165	0.0255	0.0757	0.2875	1.2029	8.8362	1.8989	ND	ND	150.413	ND	14.225	35.474	5.274	ND	ND	8.0035	ND	0.2615	13.809	ND	ND	ND
103	1	N47° 46' 40.67"	E18° 54' 19.81"	20181119	8.6	7.67	370	10.2	2.1	12.88	1.9218	1.73613	14.7958	ND	26.6	3.02167	46.2688	ND	21.2037	33.9788	ND	6.80379	0.03	0.13	ND	236.68	0.0109	0.0385	0.0759	0.214	0.9463	4.8013	1.9911	ND	ND	ND	ND	13.8975	47.6645	5.258	ND	ND	9.627	57.734	0.3505	ND	1.308	ND	34.347
104	25	N47° 13' 29.05"	E18° 54' 34.33"	20181119	8.7	7.21	660	10.1	2	20.16	1.45904	0.73616	15	ND	23.5	2.62325	74.2374	ND	30.0942	39	ND	1.97509	0.05	ND	ND	302	ND	0.0495	0.028	0.1019	1.0127	3.3846	1.6594	ND	ND	74.8285	ND	7.7845	26.0755	ND	ND	ND	3.111	ND	ND	6.7195	0.153	ND	ND
105	24	N47° 17' 04.90"	E18° 55' 09.98"	20181119	8.5	7.58	390	10.5	2.3	14	1.91378	1.66184	14.4861	ND	29	3.22301	49.2022	ND	22.462	38.4966	ND	6.25184	0.03	ND	ND	250	0.0132	0.0271	0.0569	0.1565	0.948	4.2522	2.004	ND	ND	65.613	ND	14.6445	41.514	4.1745	ND	ND	ND	ND	ND	12.6425	1.0405	ND	ND
106	20	N47° 26' 09.12"	E19° 03' 11.54"	20181119	8.6	7.34	390	10.3	2.7	11	1.38456	1.79091	17.2327	ND	25	3.3103	46.5495	ND	23.3198	36.8509	ND	6.37909	0.03	ND	ND	260	0.0105	0.0143	0.0474	0.2564	1.1623	4.9815	1.6083	ND	ND	64.2125	ND	14.9745	86.9155	3.56	ND	ND	31.143	ND	0.382	16.74	2.25	ND	ND
107	18	N47° 28' 00.31"	E19° 04' 10.34"	20181119	8.4	7.42	390	10.4	2.6	14	1.76304	1.86647	30	ND	22	3.33046	60	ND	23.6443	36.9686	ND	6.58461	0.03	0.15	ND	260	0.0114	0.0329	0.0697	0.2995	0.9876	5.2277	1.5529	ND	43.1975	55.0075	ND	15.464	50.061	2.549	ND	ND	8.4685	ND	0.389	17.16	1.1265	ND	ND
* Limit of quantification values
ND: Not detected
[truncated: 36 more columns]

## Sheet: Table S2
Table S2	Measured chemical values and pharmaceutically active compound concentrations in the drinking water abstraction well samples
Sample ID	Well ID	WGS'84 N	WGS'84 E	Distance from the Danube (m)	Date	pH	Specific electrical conductivity (µS/cm)	Turbidity (NTU)	Hardness (°dH)	TOC (mg/L)	TN (mg/L)	Na+ (mg/L)	NH4+ (mg/L)	Mg2+ (mg/L)	K+ (mg/L)	Ca2+(mg/L)	F- (mg/L)	Cl- (mg/L)	SO42- (mg/L)	Br-(mg/L)	NO3- (mg/L)	NO2- (mg/L)	PO43- (mg/L)	CO32- (mg/L)	HCO3- (mg/L)	Cd (µg/L)	Hg (µg/L)	Pb (µg/L)	Cr (µg/L)	Ni (µg/L)	Zn (µg/L)	As (µg/L)	caffeine (ng/L)	lidocaine (ng/L)	carbamazepine (ng/L)	ketamin (ng/L)	bupropion (ng/L)	lamotrigine (ng/L)	tramadol (ng/L)	mirtazapine (ng/L)	metoprolol (ng/L)	nordiazepam (ng/L)	diazepam (ng/L)	oxazepam (ng/L)	benzoyl-ecgonine (ng/L)	diclofenac (ng/L)	metoclopramide (ng/L)	temazepam (ng/L)	cocaine (ng/L)
								1*	5*	0.1*	0.1*	1*	0.1*	1*	1*	1*	0.1*	1*	1*	0.1*	1*	0.01*	0.1*	1*	1*	0.01*	0.01*	0.01*	0.05*	0.02*	0.1*	0.3*	10*	0.1*	0.1*	0.5*	0.5*	5*	0.1*	0.1*	0.1*	0.1*	0.1*	0.1*	0.1*	0.5*	0.2*	0.1*	0.05*
																																	stimulants	local anaesthetics	antiepileptics	other stimulants	antidepressants	antiepileptics	opioids	antidepressants	cardiovascular drugs	anxiolytics	anxiolytics	anxiolytics	illegal drug derivative	NSAID's	antidepressants	anxiolytics	illegal drugs
1	11	N47°42'08.32"	E19°07'48.21"	74.15	20170714	7.64	500	58	13.44	0.881411	0.797548	16.4236	ND	15.021	1.85162	61.4118	0.212182	20.2595	53.487	ND	3.45296	0.034016	ND	ND	220	ND	0.0965	0.097	0.0639	1.4929	3.6948	0.3745	ND	1.63	35.28	ND	ND	138.26	ND	ND	ND	ND	ND	ND	ND	ND	ND	ND	ND
2	18	N47°37'52.20"	E19°5'7.10"	78.55	20170714	7.7	1130	6.1	24	0.637327	0.245298	66.4872	ND	64.622	6.47687	58.4532	0.351046	100.326	265.161	0.15724	1.85929	ND	0.117618	ND	250	0.0217	0.1145	0.4972	14.0595	14.9447	50.916	0.4892	ND	0.37	6.66	ND	ND	24.81	ND	ND	ND	ND	ND	ND	ND	ND	ND	ND	ND
3	16	N47°40'29.49"	E19°04'56.20"	147.67	20170714	7.32	620	6.7	15.68	0.978034	2.79668	18.699	ND	13.3613	2.22751	85.0072	0.0781417	27.921	54.4956	ND	10.0834	ND	0.24873	ND	230	ND	0.0671	0.1698	0.2421	0.406	11.5281	2.1835	ND	0.55	24.72	ND	ND	102.1	ND	ND	ND	ND	ND	ND	ND	ND	ND	ND	ND
4	9	N47°44'20.44"	E19°05'31.95"	58.35	20170714	7.62	390	1.3	12	0.587835	0.908635	11.8838	ND	25	1.66647	42.6705	0.0832704	16.3878	31.0724	ND	3.54741	ND	0.223236	ND	195.2	ND	0.0725	0.1898	0.7673	1.0973	18.1338	1.3624	ND	1.86	50.75	ND	ND	295.75	26.72	ND	ND	ND	ND	1.58	ND	ND	ND	ND	ND
5	10	N47°44'12.54"	E19°8'6.89"	52.65	20170714	7.27	970	33	28	0.69394	11.3239	24.5997	ND	30.5969	1.29511	130.284	0.0534481	41.6129	174.029	ND	43.6411	ND	ND	ND	320	0.016	0.1013	0.0827	0.068	0.8739	8.463	ND	ND	0.18	66.61	ND	ND	ND	ND	ND	ND	ND	ND	ND	ND	ND	ND	ND	ND
6	11	N47°42'08.32"	E19°07'48.21"	74.15	20180307	8.01	400	ND	14.9	1.83559	1.36727	16.4705	ND	26.498	5.71361	54.1448	0.102353	2.25952	1.99717	ND	10.9624	ND	0.143112	ND	341.6	0.0234	ND	1.9433	0.1267	1.1486	6.8365	0.8626	ND	0.74	122	ND	0.65	63.97	0.59	ND	ND	ND	ND	ND	0.365	ND	ND	ND	ND
7	12	N47°42'00.06"	E19°07'48.87"	71.7	20180307	7.88	450	1.26	12.5	1.74508	2.33359	17.8832	0.264117	26.3428	5.67672	56.2667	0.131448	5.92716	10.7353	ND	22.0456	ND	ND	ND	329.4	0.0543	ND	5.5364	0.192	0.4318	6.5461	1.7766	ND	3.525	103.615	ND	ND	108.445	8.975	ND	ND	0.375	ND	ND	1.2	ND	ND	ND	ND
8	16	N47°40'29.49"	E19°04'56.20"	147.67	20180307	7.51	600	ND	20.2	1.50722	3.75243	20.8793	ND	35	6.64424	82.1841	0.149284	10.5545	46.0986	ND	4.48809	ND	ND	ND	420	0.0189	ND	0.8839	0.2092	0.4937	17.0724	2.45	ND	0.28	86.74	ND	ND	66.145	0.66	ND	ND	ND	ND	ND	0.15	ND	ND	ND	ND
9	18	N47°37'52.20"	E19°5'7.10"	78.55	20180307	8.07	1030	ND	20.2	1.8492	0.457453	74.3084	0.359878	54.8217	9.55616	50.5438	0.196605	97.6058	190	ND	3.69231	ND	ND	ND	250	0.0377	ND	21.6535	0.0629	0.5296	9.9628	0.9544	ND	0.21	17.265	ND	2.385	12.605	0.41	ND	ND	ND	ND	ND	ND	ND	ND	ND	ND
10	17	N47°38'4.78"	E19° 4'59.62"	74.01	20180307	7.63	1080	ND	28.5	7.12713	3.41366	49.2502	0.307097	35.4196	8.02137	136.065	0.15353	66.272	155.14	ND	13.2325	ND	0.215952	ND	470	0.0264	ND	0.7852	0.092	1.5873	15.1461	1.7555	ND	ND	152.65	ND	ND	26.005	ND	ND	ND	ND	ND	ND	ND	ND	ND	ND	ND
11	7	N47°47'34.99"	E19°05'37.16"	107.9	20180307	7.54	630	ND	17.9	1.49263	3.37052	22.5209	0.235596	28.6587	5.14608	84.42	0.14714	26.7288	60.8658	ND	13.1954	ND	0.23052	ND	360	0.0204	ND	1.0219	0.3059	0.5494	9.3996	1.7038	ND	0.38	90.095	ND	ND	69.19	1.275	ND	ND	ND	ND	ND	ND	ND	ND	ND	ND
12	8	N47°44'31.80"	E19°05'20.63"	71.6	20180307	7.87	570	ND	15.8	1.80961	4.78694	18.7997	0.207658	35	7	78.2063	0.175032	79.0325	90	ND	6.26781	ND	0.164964	ND	250	0.0168	ND	1.0555	0.6318	0.3816	8.8525	1.9247	ND	1.75	98.17	ND	ND	136.3	5.95	ND	ND	ND	ND	0.39	0.295	ND	ND	ND	ND
13	10	N47°44'12.54"	E19°8'6.89"	52.65	20180307	7.5	860	ND	25	1.24478	11.4188	26.1124	0.259506	32.7966	4.1788	126.225	0.11318	41.1442	173.694	ND	48.7907	ND	0.135828	ND	350	0.0557	ND	4.5799	0.0621	0.8406	13.2929	0.7798	ND	ND	176.055	ND	ND	ND	ND	ND	ND	ND	ND	ND	ND	ND	ND	ND	ND
14	6	N47°48'01.09"	E19°05'50.54"	91.01	20180307	7.7	620	ND	17	1.98159	2.24729	24.0365	0.205236	30.2667	4.58923	72.5259	0.148333	45.9709	68.8143	ND	7.77729	ND	ND	ND	290	0.1899	ND	11.1914	0.237	0.4886	16.0425	3.1292	ND	1.325	68.73	ND	0.95	86.78	4.405	ND	ND	ND	ND	ND	0.73	ND	ND	ND	ND
15	5	N47°49'5.05"	E19°3'15.45"	24.3	20180307	7.73	480	ND	15.2	1.4915	3.47937	19.5142	0.20418	27.7948	6	63.9259	0.13669	28.1953	49.4802	ND	13.3524	ND	0.456324	ND	310	0.0512	ND	3.1588	0.3262	0.5178	32.1303	2.0549	ND	1.07	ND	ND	ND	849.185	ND	ND	ND	ND	ND	ND	1.07	ND	ND	ND	ND
16	25	N47°31'06.50"	E19°02'32.57"	16.52	20180514	7.55	360	ND	15.8	1.26654	5.57547	19.6187	ND	29.7757	4.92639	64.8572	0.117899	23.134	32.9526	ND	5.61877	ND	0.1941	ND	300	0.056266	ND	63.3541	1.8619	1.1308	250.535	2.1127	ND	ND	71.981	ND	ND	133.246	2.7275	ND	ND	ND	ND	0.7245	ND	ND	ND	ND	ND
17	23	N47°31'48.12"	E19°2'32.46"	54.25	20180514	7.55	350	1	16.2	0.510017	1.79321	16.4353	ND	35.266	4.77264	68.4325	0.350955	18.0706	29.8231	ND	6.59258	ND	0.08484	ND	330	5.4213	ND	68.4633	1.5762	0.8976	247.195	1.6597	ND	0.5115	87.8685	ND	ND	167.709	5.282	3.8385	ND	ND	ND	0.59	ND	ND	ND	ND	ND
18	24	N47°31'47.31"	E19°2'32.21"	43.87	20180514	7.49	610	ND	22	1.62484	3.9999	32.8989	ND	43.2751	9.04286	102.121	0.0993569	50.4241	87.5175	ND	13.6605	ND	ND	ND	380	5.5647	ND	61.0407	1.6683	1.0983	236.935	1.896	ND	0.488	97.3875	ND	ND	137.125	2.3915	ND	ND	ND	ND	ND	ND	ND	ND	ND	ND
19	32	N47°09'04.17"	E18°52'42.68"	75.2	20180514	7.29	540	26	23	1.86776	0.569479	19.9168	0.238299	33.8899	4.34912	106.328	0.100779	29.0753	116.499	ND	1.57877	ND	0.1941	ND	350	0.0528	ND	58.3971	1.5745	1.0544	239.035	1.7091	ND	2.363	96.222	1.1545	ND	69.6795	4.055	ND	ND	ND	ND	0.305	ND	1.5505	ND	ND	ND
20	33	N47°11'02.57"	E18°53'31.75"	65.2	20180514	7.44	410	1	17.5	1.34103	1.24419	17.9623	ND	30.801	4.55795	72.4938	0.0999045	21.2979	51.7985	ND	4.94321	0.01556	0.08484	ND	300	0.066416	ND	387.178	1.7601	1.5391	544.512	0.5074	ND	2.078	114.998	ND	ND	145.972	2.7875	ND	ND	ND	ND	0.2605	ND	ND	ND	ND	ND
21	29	N47°15'43.16"	E18°55'53.30"	683.36	20180514	7.43	1020	ND	28.5	1.14506	14.3006	40.851	ND	64.5534	3.90357	118.862	0.106403	58.4622	176.357	ND	58.1926	ND	0.08484	ND	439.2	0.054367	0.0316	61.2778	1.9692	3.7513	242.145	0.8175	ND	ND	52.5725	ND	ND	69.8725	1.285	ND	ND	ND	ND	ND	ND	ND	ND	ND	ND
22	31	N47°14'36.03"	E18°55'28.99"	812.83	20180514	7.34	900	ND	25.5	1.22677	9.04122	36.033	ND	47.2676	6.22699	125.278	0.105199	45.7544	173.292	ND	34.4313	ND	0.08484	ND	439.2	0.060253	ND	61.1254	1.6525	2.5292	246.571	0.7333	ND	2.8195	89.599	ND	ND	6.0695	0.41	ND	ND	ND	0.1585	ND	ND	ND	ND	ND	ND
23	30	N47°15'16.30"	E18°55'31.38"	376.5	20180514	7.59	550	ND	20.5	0.966658	4.13448	21.9535	ND	35.7213	4.30125	80.372	0.112073	24.1365	69.3335	ND	14.3647	ND	0.08484	ND	320	0.05245	ND	56.8452	1.5144	2.1635	264.331	0.6206	ND	0.461	69.4175	ND	ND	41.6655	0.4965	ND	ND	ND	ND	ND	ND	ND	ND	ND	ND
24	27	N47°16'09.30"	E18°55'53.32"	635.5	20180514	7.45	660	ND	25.4	0.46318	6.71144	24.015	ND	48.9493	4.27581	90.3501	0.108239	34.5617	126.638	ND	24.8142	ND	0.08484	ND	329.4	0.133	ND	4.1235	0.5741	1.0818	56.1087	0.8864	ND	ND	29.538	ND	ND	ND	ND	ND	ND	ND	ND	ND	ND	ND	ND	ND	ND
25	28	N47°15'56.24"	E18°55'53.31"	527.37	20180514	7.51	750	ND	25.9	0.422839	8.83989	25.6784	ND	47.3958	4.01858	90.4782	0.108712	31.6186	96.7145	ND	32.9151	0.01556	0.12126	ND	341.6	0.10038	ND	10.6751	0.7707	0.7758	54.7239	0.9069	ND	ND	39.3405	ND	ND	5.18	ND	ND	ND	ND	ND	ND	ND	ND	ND	ND	ND
26	26	N47°17'24.15"	E18°55'21.29"	109.42	20180514	7.46	720	ND	21	0.555569	2.89225	16.9031	ND	34.4715	4.6343	87.6787	0.10667	24.6509	73.8892	ND	10.4919	ND	0.12126	ND	340	0.0237	ND	0.5958	0.3405	0.4841	5.3151	2.1142	ND	ND	54.734	ND	ND	85.3785	1.006	ND	ND	ND	ND	ND	ND	ND	ND	ND	ND
27	20	N47°36'39.21"	E19°06'05.73"	42.21	20180515	7.49	710	ND	25	1.25684	0.972062	30.6105	ND	38.1823	5.30777	105.768	0.364773	49.7395	104.393	ND	4.51292	ND	0.1941	ND	341.6	0.3269	ND	6.5461	0.3112	1.5534	14.6168	2.7728	ND	1.6285	121.76	ND	ND	94.902	8.4375	ND	ND	ND	ND	ND	ND	ND	ND	ND	ND
28	19	N47°37'31.23"	E19°06'43.10"	197.6	20180515	7.48	650	ND	18.5	1.05636	2.12292	25.8561	ND	34.5421	5.79905	99.124	0.0972751	38.0872	91.0013	ND	8.29987	ND	0.12126	ND	317.2	0.0567	0.0139	13.4051	0.261	1.3362	36.7687	2.3747	ND	ND	105.65	ND	ND	84.9145	ND	ND	ND	ND	ND	ND	ND	ND	ND	ND	ND
29	4	N47°48'05.61"	E19°00'55.23"	55.31	20180515	7.22	500	ND	13.2	0.577192	2.21021	15.824	ND	27.2209	5.49245	59.6964	0.102006	22.1761	33.5807	ND	8.80619	ND	0.12126	ND	244	0.5111	ND	11.5028	0.673	1.4654	141.136	2.5037	ND	0.7655	89.1115	ND	ND	146.116	3.383	ND	ND	ND	ND	ND	0.3865	ND	ND	ND	ND
30	3	N47°48'51.14"	E19°01'46.11"	131.45	20180515	7.17	430	ND	16.5	0.574882	1.60646	15.0835	ND	27.3019	5.23392	63.6872	0.105223	20.0742	30.1058	ND	6.83336	ND	0.08484	ND	280	0.5832	ND	29.2058	0.4896	0.917	36.6954	1.6809	ND	ND	73.052	ND	ND	114.599	1.0625	ND	ND	ND	ND	ND	ND	ND	ND	ND	ND
31	2	N47°49'01.02"	E19°01'36.01"	79.41	20180515	7.22	410	ND	15.4	0.867364	2.38341	16.0111	ND	27.3027	5.16885	57.457	0.0988209	7.18378	10.2003	ND	3.1694	0.05401	0.15768	ND	320	0.4309	ND	25.1575	0.4143	0.6837	24.9183	1.8283	ND	1.0945	81.4985	ND	ND	151.683	2.7235	ND	ND	ND	ND	ND	ND	ND	ND	ND	ND
32	21	N47°36'16.56"	E19°04'38.41"	16.88	20180515	7.33	330	ND	13.8	0.693989	1.32802	14.5693	ND	27.0334	5.27155	48.9203	0.102227	16.7346	26.3005	ND	5.85187	ND	0.1941	ND	231.8	0.0668	ND	3.8935	0.4196	0.7093	113.805	2.0178	ND	1.012	108.409	ND	ND	252.695	5.86	ND	ND	ND	ND	0.7765	ND	ND	ND	ND	ND
33	15	N47°40'46.19"	E19°05'20.82"	95.68	20180515	7.14	440	ND	17.9	0.86083	2.7676	15.3096	ND	27.9782	5.21465	77.2025	0.101015	22.4435	46.2796	ND	10.8988	0.012484	0.23052	ND	300	0.1553	ND	18.6152	0.4353	1.1143	27.4427	2.6936	ND	2.039	111.925	ND	ND	154.912	6.2065	ND	ND	ND	ND	ND	ND	ND	ND	ND	ND
34	14	N47°41'04.17"	E19°07'13.25"	67.98	20180515	7.39	560	ND	14	0.720179	2.13684	15.6384	ND	27.6913	4.85465	54.3421	0.0993239	19.2175	28.8419	ND	8.43817	ND	0.12126	ND	260	0.1545	ND	4.7366	0.3342	0.6071	19.9522	1.7048	ND	0.4445	58.4045	ND	ND	71.9465	1.1675	ND	ND	ND	ND	ND	ND	ND	ND	ND	ND
35	22	N47°36'03.04"	E19°04'54.03"	18.06	20180515	7.26	270	ND	16.5	0.588254	1.19464	14.5307	ND	27.0378	5.13167	51.1034	0.102403	16.9359	26.1614	ND	5.42846	ND	0.23052	ND	260	0.2945	ND	30.8117	0.3458	0.4913	18.3619	2.4765	ND	0.805	81.789	ND	ND	152.646	5.7495	ND	ND	ND	ND	0.5155	ND	ND	ND	ND	ND
36	13	N47°41'23.86"	E19°07'08.72"	187.47	20180515	7.23	550	ND	17	1.30905	1.59513	15.3854	ND	28.3465	5.20035	79.5245	0.102156	23.3268	44.9644	ND	6.20169	ND	0.15768	ND	380	0.1035	ND	0.8473	0.2794	1.0386	38.4243	2.0995	ND	0.409	62.8645	ND	ND	48.2265	0.6745	ND	ND	ND	ND	ND	ND	ND	ND	ND	ND
37	32	N47°09'04.17"	E18°52'42.68"	75.2	20180830	7.54	400	4	21.6	1.19056	0.17998	16.1996	ND	44.6027	5.69608	81.039	0.105416	18.9593	46.9926	ND	1.56608	ND	0.1	ND	460	ND	ND	0.1189	0.1097	0.2988	7.0342	2.1714	ND	6.098	36.8565	ND	ND	171.949	5.871	ND	0.7295	ND	ND	ND	ND	ND	ND	ND	ND
38	33	N47°11'02.57"	E18°53'31.75"	65.2	20180830	7.4	530	1	24.5	0.942541	0.427667	17.978	ND	53.751	5.97882	86.2633	0.117192	19.06	56.6507	ND	2.64774	ND	ND	ND	450	ND	ND	0.0105	0.1557	0.6032	1.5745	2.1357	22.067	2.4405	34.0285	ND	ND	157.847	2.417	ND	ND	ND	ND	ND	ND	ND	ND	ND	0.27
39	1	N47°46'28.63"	E18°54'18.64"	61.14	20180910	7.46	610	ND	25.8	0.558487	5.57959	15.133	ND	74.2186	6.38296	70	0.103387	15.38	41.4724	ND	23.696	ND	0.4924	ND	500	0.1522	0.0455	6.66775	1.70765	0.38875	21.6944	2.22125	ND	0.937	7.446	ND	ND	ND	0.9335	ND	ND	ND	ND	ND	ND	ND	ND	ND	ND
40	18	N47°37'52.20"	E19°5'7.10"	78.55	20180910	7.46	990	ND	32.3	1.15181	3.31238	70.6971	ND	97.3993	11.3008	61.1893	0.792955	95.6264	256.141	ND	2.06969	ND	0.7594	ND	353.8	0.13645	0.0351	3.87045	0.3256	0.53585	11.1007	0.6862	ND	0.3765	5.9395	ND	ND	ND	0.5195	ND	ND	ND	ND	ND	ND	ND	ND	ND	ND
41	16	N47°40'29.49"	E19°04'56.20"	147.67	20180910	7	540	ND	22.1	0.992571	2.44325	20.5359	ND	39.9134	6.41202	97.5021	0.865602	28.0929	51.8977	ND	11.2747	ND	0.23165	ND	400	0.1309	0.0326	4.82165	0.47555	0.40495	12.7945	2.73965	ND	0.384	24.5775	ND	ND	ND	1.1095	ND	ND	ND	ND	ND	ND	ND	ND	ND	ND
42	17	N47°38'4.78"	E19° 4'59.62"	74.01	20180910	7.24	1120	ND	38.6	0.979806	0.325776	53.8454	ND	71.2496	9.92617	166.407	0.722604	90.3725	224.27	ND	14.5501	ND	0.3067	ND	524.6	0.15565	0.0268	4.84175	0.46985	1.6591	12.5876	1.6514	ND	ND	54.2725	ND	ND	ND	ND	ND	ND	ND	ND	ND	ND	ND	ND	ND	ND
43	8	N47°44'31.80"	E19°05'20.63"	71.6	20180910	7.52	350	ND	19	0.643999	0.99593	16.567	ND	38.3937	5.59699	64.65	0.933789	19.1917	34.9462	ND	5.61787	ND	1.141	ND	320	0.1618	ND	5.86775	0.5583	0.44265	12.3111	2.279	ND	1.4615	36.226	ND	ND	236.127	7.663	ND	ND	ND	ND	1.478	ND	ND	ND	ND	ND
44	7	N47°47'34.99"	E19°05'37.16"	107.9	20180910	7.19	510	ND	21.5	0.590881	2.01232	21.2084	ND	43.648	5.31958	87.1171	0.849468	24.1528	54.0698	ND	9.53132	ND	0.4934	ND	392	0.147	ND	5.73495	0.5639	0.6697	18.5575	1.9172	19.4255	1.114	29.7765	ND	ND	ND	2.11	ND	ND	ND	ND	ND	ND	ND	ND	ND	ND
45	6	N47°48'01.09"	E19°05'50.54"	91.01	20180910	7.57	460	ND	20.2	0.823526	1.0648	20.1682	ND	48.5734	5.79926	77.2017	0.89064	28.2073	46.3165	ND	4.77118	0.01	0.25105	ND	380	0.18095	0.1247	7.37625	0.5403	0.449	17.7551	4.2111	13.6315	0.9745	29.7925	ND	ND	ND	3.1905	ND	ND	ND	ND	ND	ND	ND	ND	ND	ND
46	10	N47°44'12.54"	E19°8'6.89"	52.65	20180910	7.54	820	ND	35.2	0.787449	9.14287	28.0678	ND	68.6957	4.40201	110	0.866018	39.2141	159.201	ND	39.5942	ND	0.7975	ND	402.6	0.11585	ND	4.0556	0.31535	1.2071	15.2753	0.5249	21.708	ND	44.449	ND	ND	ND	ND	ND	ND	ND	ND	ND	ND	ND	ND	ND	ND
47	5	N47°49'5.05"	E19°3'15.45"	24.3	20180910	7.85	390	ND	16	0.609137	1.16525	17.08	ND	34.8959	6.47214	59.2142	0.33304	19.8897	36.788	ND	6.40014	ND	0.1184	ND	300	0.1523	ND	5.84665	0.47405	0.5047	20.0394	2.94355	ND	0.9945	33.1195	ND	ND	ND	ND	ND	ND	ND	ND	ND	ND	ND	ND	ND	ND
48	28	N47°15'56.24"	E18°55'53.31"	527.37	20180912	7.35	770	ND	24.6	2.1085	9.12019	27.2111	ND	55.4193	4.13386	93.0739	0.11294	34.588	109.641	ND	39	ND	ND	ND	402.6	0.0061	0.1099	0.3461	0.7404	0.6164	16.5864	0.9934	ND	0.164	9.9965	ND	ND	ND	ND	ND	ND	ND	ND	ND	ND	ND	ND	ND	ND
49	30	N47°15'16.30"	E18°55'31.38"	376.5	20180912	7.39	730	1	22.2	2.11799	6.08706	24.6007	ND	46.0198	4.25403	97.6251	0.119652	31.4225	107.139	ND	25	ND	ND	ND	427	0.0545	0.1184	3.7915	1.0418	5.7613	19.6714	0.9865	ND	0.458	11.5715	ND	ND	ND	0.375	ND	ND	ND	ND	ND	ND	ND	ND	ND	ND
50	27	N47°16'09.30"	E18°55'53.32"	635.5	20180912	7.42	780	ND	26.5	1.51733	7.40018	22.057	ND	56.1621	4.2687	89.639	0.113128	36.0857	132.088	ND	31	ND	ND	ND	427	0.0056	0.0829	0.2462	0.5362	2.1669	29.0276	0.9749	ND	ND	7.236	ND	ND	ND	ND	ND	ND	ND	ND	ND	ND	ND	ND	ND	ND
51	31	N47°14'36.03"	E18°55'28.99"	812.83	20180912	7.2	1030	ND	30	1.8503	10.9465	37.8515	ND	57.7578	6.17736	134.316	0.118129	56.0894	210.849	ND	49	ND	0.1	ND	450	0.0561	0.1039	0.6342	0.5193	3.861	104.542	0.8456	ND	2.71	16.3855	ND	ND	ND	0.294	ND	ND	ND	ND	ND	ND	ND	ND	ND	ND
52	29	N47°15'43.16"	E18°55'53.30"	683.36	20180912	7.33	1070	1	32.1	2.0789	14.9555	40.7753	ND	71.6212	4.05154	122.232	0.117141	64.4794	193.761	ND	69	ND	ND	ND	512.4	0.0181	0.1044	0.7288	0.4286	1.2295	13.9594	0.886	ND	ND	ND	ND	ND	ND	ND	ND	ND	ND	ND	ND	ND	ND	ND	ND	ND
53	26	N47°17'24.15"	E18°55'21.29"	109.42	20180912	7.55	720	ND	24.5	1.67758	3.85479	16.2352	ND	52.6286	4.77052	105.716	0.109943	30.7345	125.066	ND	16.5066	ND	ND	ND	390.4	0.0097	0.1069	0.3908	0.4394	0.3643	2.8013	2.6055	ND	ND	9.7285	ND	ND	ND	0.599	ND	ND	ND	ND	ND	ND	ND	ND	ND	ND
54	25	N47°31'06.50"	E19°02'32.57"	16.52	20180913	7.63	420	ND	14.5	1.05123	1.40734	19.3211	ND	33.0487	5.14815	63.8548	0.126126	26.2634	40.0972	ND	6.61504	ND	0.1	ND	350	0.0089	ND	0.3104	0.1829	0.3132	2.4115	1.3988	ND	0.26	23.8195	ND	ND	184.698	ND	ND	ND	ND	ND	ND	ND	ND	ND	ND	ND
55	23	N47°31'48.12"	E19°2'32.46"	54.25	20180913	7.73	370	ND	16.8	0.686016	1.34407	15.1116	ND	32.1668	5.0996	56.9935	0.110967	19.9472	34.6984	ND	6.51667	ND	ND	ND	342	0.0194	ND	1.3966	0.1996	0.241	0.5243	1.5269	17.4525	0.2475	30.9925	ND	ND	222.643	ND	ND	ND	ND	ND	ND	0.1375	ND	ND	ND	ND
56	24	N47°31'47.31"	E19°2'32.21"	43.87	20180913	7.56	610	ND	19.5	0.694914	3.6	32.0259	ND	38.0998	9.67902	90.1158	0.120517	55.8719	100.472	ND	15.0376	0.01	ND	ND	292.8	0.0267	ND	0.3765	0.1747	0.4704	1.3412	1.8743	ND	ND	31.617	ND	ND	ND	1.0475	ND	ND	ND	ND	ND	0.128	ND	ND	ND	ND
57	19	N47°37'31.23"	E19°06'43.10"	197.6	20180913	7.21	590	ND	26.2	1.93412	1.35376	30.7332	ND	44.2898	6.69132	116.445	0.10463	50.0302	127.58	ND	6.46669	ND	0.2	ND	390.4	0.0162	ND	0.2519	0.1393	1.7352	17.533	2.4371	10.2065	0.8525	29.3165	ND	ND	ND	2.013	ND	ND	ND	ND	ND	ND	ND	ND	ND	ND
58	4	N47°48'05.61"	E19°00'55.23"	55.31	20180913	7.52	380	ND	16.5	1.13718	1.2511	13.9927	ND	34.6689	5.65923	69.7949	0.110735	18.0148	32.4687	ND	6.24563	ND	0.1	ND	365	0.0057	ND	0.2316	0.2153	1.8246	7.9752	2.0862	ND	0.412	23.375	ND	ND	181.13	1.909	ND	ND	ND	ND	ND	ND	ND	ND	ND	ND
59	3	N47°48'51.14"	E19°01'46.11"	131.45	20180913	7.5	440	ND	19	1.1748	1.33348	14.5362	ND	35.1169	4.76661	77.1434	0.0993912	20.3289	31.7379	ND	6.56472	ND	ND	ND	350	0.0059	ND	0.3988	0.2038	0.3154	9.0397	1.3593	16.2295	0.283	21.3385	ND	ND	ND	0.5675	ND	ND	ND	ND	ND	ND	ND	ND	ND	ND
60	2	N47°49'01.02"	E19°01'36.01"	79.41	20180913	7.66	430	ND	16.7	1.45733	1.20406	13.9037	ND	34.3543	4.89548	63.7886	0.105845	18.939	31.4979	ND	5.29137	ND	0.2	ND	320	0.0148	ND	0.4498	0.1484	0.3562	11.8122	1.7618	ND	0.6545	30.1045	ND	ND	ND	1.525	ND	ND	ND	ND	ND	ND	ND	ND	ND	ND
61	22	N47°36'03.04"	E19°04'54.03"	18.06	20180913	7.53	370	ND	16.8	1.06979	1.00615	14.1061	ND	32.1129	5.00483	59.1074	0.111479	18.3513	30.4937	ND	4.75192	ND	0.3	ND	300	0.007	ND	0.169	0.1769	0.3784	9.2633	2.9092	ND	0.611	28.067	ND	ND	247.796	2.274	ND	ND	ND	ND	ND	ND	ND	ND	ND	ND
62	15	N47°40'46.19"	E19°05'20.82"	95.68	20180913	7.37	470	ND	18.5	1.44165	2.46307	13.967	ND	36.08	4.79918	85.4833	0.109018	20.8497	46.4428	ND	10.2052	0.01	0.3	ND	350	0.0106	0.0419	0.4521	0.2155	0.4302	10.0428	2.7657	ND	0.8945	19.7145	ND	ND	ND	1.0995	ND	ND	ND	ND	ND	ND	ND	ND	ND	ND
63	21	N47°36'16.56"	E19°04'38.41"	16.88	20180913	7.49	400	ND	14.5	1.06952	1.0291	13.8248	ND	32.6709	5.0763	58.7332	0.110703	18.9887	32.2911	ND	5.29631	ND	0.2	ND	300	ND	ND	0.1983	0.1695	0.5068	5.9751	2.0019	ND	0.3615	27.4265	ND	ND	272.985	2.3195	ND	ND	ND	ND	ND	ND	ND	ND	ND	ND
64	13	N47°41'23.86"	E19°07'08.72"	187.47	20180913	7.38	500	ND	16.8	1.3868	1.21345	15.1353	ND	38.8736	4.98986	92.9183	0.110694	22.2715	52.5458	ND	5.92767	0.01	0.1	ND	370	0.005	ND	0.3808	0.2009	4.4773	3.9039	2.0176	ND	0.7165	18.412	ND	ND	ND	0.5035	ND	ND	ND	ND	ND	ND	ND	ND	ND	ND
65	14	N47°41'04.17"	E19°07'13.25"	67.98	20180913	7.52	420	ND	16.5	0.951306	2.04525	14.5195	ND	33.3207	5.08298	61.3366	0.108218	19.9628	34.0258	ND	8.91305	ND	0.1	ND	350	0.0105	ND	0.1735	0.2383	2.2805	14.9223	1.7828	ND	0.2555	73.222	ND	ND	ND	1.983	ND	ND	ND	ND	ND	ND	ND	ND	ND	ND
66	1	N47°46'28.63"	E18°54'18.64"	61.14	20181126	7.4	610	ND	20.8	0.331848	4.56654	10.5924	ND	36	3.14069	86.2606	0.00896964	12.1999	37.4927	ND	18.5028	0.01	0.3	ND	420	ND	0.0165	0.2539	1.3672	0.2982	13.5318	1.915	ND	0.631	2.0835	ND	ND	ND	0.4665	0.3925	ND	ND	ND	ND	ND	ND	ND	ND	ND
67	11	N47°42'08.32"	E19°07'48.21"	74.15	20181126	7.38	650	ND	18	2.07754	0.605023	25.2808	ND	17.6456	3.14981	100	0.00896964	35.0195	108.045	ND	2.39191	ND	0.4	ND	280	0.0095	0.0194	1.7636	0.2818	1.9634	22.5051	0.7887	ND	0.56	28.114	ND	ND	19.8565	0.423	ND	ND	ND	ND	ND	ND	ND	ND	ND	ND
68	12	N47°42'00.06"	E19°07'48.87"	71.7	20181126	7.42	750	ND	15.6	1.30051	1.4561	14.8336	ND	25	2.68437	70	0.00896964	22.1934	39.9412	ND	6.11288	ND	0.2	ND	325	0.0079	0.012	0.1279	0.2602	0.5522	3.3217	1.5136	ND	3.1565	45.3955	ND	ND	ND	3.3155	0.6405	ND	0.1445	0.2475	ND	0.187	ND	ND	0.223	ND
69	16	N47°40'29.49"	E19°04'56.20"	147.67	20181126	7.5	610	ND	21.9	0.783726	2.89469	17.487	ND	32	4.07392	100	0.00896964	31.931	58.4899	ND	11.9736	ND	0.4	ND	350	0.0115	0.0171	0.1083	0.257	0.3789	13.8984	2.2474	ND	0.295	20.2225	ND	ND	51.541	0.814	ND	ND	ND	ND	ND	ND	ND	ND	ND	ND
70	18	N47°37'52.20"	E19°5'7.10"	78.55	20181126	7.48	1090	ND	22	2.03843	0.352594	71.2151	ND	55	9.24629	58	0.0179393	90	220	ND	2.10757	ND	0.2	ND	280	0.0086	0.0356	0.1056	0.154	0.524	6.9353	0.4999	ND	0.3375	2.3115	ND	ND	ND	0.332	ND	ND	ND	ND	ND	ND	ND	ND	ND	ND
71	17	N47°38'4.78"	E19° 4'59.62"	74.01	20181126	7.03	1270	ND	30.2	1.37776	3.69422	50.2146	ND	35.1698	7.4016	154.21	0.0179393	96.6864	200	ND	15.5882	ND	1.8	ND	420	0.0155	0.0293	0.0366	0.1835	1.4612	6.8329	1.3445	ND	ND	15.2465	ND	ND	ND	ND	ND	ND	ND	ND	ND	ND	ND	ND	ND	ND
72	7	N47°47'34.99"	E19°05'37.16"	107.9	20181126	7.4	560	ND	20.2	0.636911	2.63339	20.1083	ND	35	3.03782	85	0.00896964	27.2375	63.6924	ND	10.6844	ND	0.2	ND	400	0.009	0.0165	0.2499	0.3671	0.5096	8.5575	1.6432	ND	0.4125	23.3705	ND	ND	ND	0.322	ND	ND	ND	ND	0.355	ND	ND	ND	ND	ND
73	8	N47°44'31.80"	E19°05'20.63"	71.6	20181126	7.42	390	ND	18.5	0.698992	1.52411	20	ND	40	2.63489	60	0.00896964	20.9164	36.352	ND	6.42438	0.01	0.3	ND	400	0.0165	0.0191	0.1493	0.3909	0.4059	7.6873	1.7343	ND	0.754	28.818	ND	ND	ND	ND	ND	ND	0.1235	ND	ND	ND	ND	ND	ND	ND
74	6	N47°48'01.09"	E19°05'50.54"	91.01	20181126	7.3	670	ND	19	2.11998	0.810364	23.7407	0.35549	35	2.93361	75	0.00896964	51.2095	65.1043	ND	1.143	0.01	0.5	ND	320	0.0106	0.0417	0.115	0.2101	0.5834	10.9844	3.6296	14.6125	0.6435	21.679	ND	ND	48.207	ND	ND	ND	ND	ND	ND	ND	ND	ND	ND	ND
75	10	N47°44'12.54"	E19°8'6.89"	52.65	20181126	7.41	800	ND	26	2.11606	10.1084	23.9751	ND	29	1.97384	125.985	0.00896964	42.4508	161.658	ND	43.878	ND	ND	ND	310	0.0122	0.0194	6.3918	0.4254	0.8438	6.322	0.4489	ND	0.1075	35.5395	ND	ND	ND	ND	ND	ND	ND	ND	ND	ND	ND	ND	ND	ND
76	5	N47°49'5.05"	E19°3'15.45"	24.3	20181126	7.52	480	ND	20.9	0.635855	2.62622	30	ND	28	4.54223	100	0.00896964	25.0937	50.368	ND	10.2779	ND	0.2	ND	460	0.0055	0.0528	0.0431	0.3618	0.3685	3.6281	1.9254	ND	0.2735	ND	ND	ND	ND	ND	ND	ND	ND	ND	ND	ND	ND	ND	ND	ND
77	29	N47°15'43.16"	E18°55'53.30"	683.36	20181128	8.14	1020	ND	25.4	0.995079	13.4014	37.8403	ND	43.1764	3.29518	107.335	0.0179393	62	185.185	ND	58.864	ND	ND	ND	290	ND	ND	0.0915	0.4413	4.3032	9.3804	0.6197	ND	0.117	0.653	ND	ND	ND	ND	ND	ND	ND	ND	ND	ND	ND	ND	ND	ND
78	31	N47°14'36.03"	E18°55'28.99"	812.83	20181128	7.19	1020	ND	24	1.48466	10.061	33.3294	ND	35.5894	5.08498	114.666	0.0179393	53.5051	193.822	ND	40.3321	ND	ND	ND	236.68	0.0081	0.005	0.0597	0.3372	1.1846	9.8949	0.7799	ND	1.7525	14.554	0.6235	ND	ND	0.1965	ND	ND	ND	0.1775	ND	ND	ND	ND	ND	ND
79	27	N47°16'09.30"	E18°55'53.32"	635.5	20181128	7.23	750	ND	18	0.779581	6.57948	19.6786	ND	29.2645	2.23931	79.7701	0.00896964	34.9018	85	ND	26.5704	ND	ND	ND	280	ND	0.007	0.0952	0.4441	1.4061	27.0557	0.8066	ND	0.13	5.1795	ND	ND	ND	ND	ND	ND	ND	ND	ND	ND	ND	1.786	ND	ND
80	28	N47°15'56.24"	E18°55'53.31"	527.37	20181128	7.26	700	ND	18	1.30441	8.18174	22.6344	ND	27.7278	2.06328	82.9947	0.00896964	32.7166	80	ND	37.391	ND	ND	ND	280	ND	0.008	0.0366	0.6081	0.6136	12.1626	0.9038	ND	0.191	6.301	ND	ND	ND	ND	ND	ND	ND	ND	ND	ND	ND	ND	ND	ND
81	30	N47°15'16.30"	E18°55'31.38"	376.5	20181128	7.37	840	ND	20.2	0.854164	6.40743	26.4654	ND	23.8342	2.21248	91.3311	0.00896964	33.0004	92	ND	24.7318	ND	ND	ND	250	0.0386	0.0057	0.0651	0.4161	15.8544	72.8689	0.7149	ND	0.4475	5.2285	ND	ND	ND	ND	ND	ND	ND	ND	ND	ND	ND	ND	ND	ND
82	26	N47°17'24.15"	E18°55'21.29"	109.42	20181128	7.5	570	ND	20.5	1.39182	3.20588	15.02	ND	35	2.93254	80	0.00896964	28.7875	75.491	ND	13.06	ND	0.1	ND	320	0.0055	0.0101	0.0256	0.3696	0.4793	3.3342	2.4161	ND	0.5485	24.8595	ND	ND	ND	0.883	ND	ND	ND	ND	ND	ND	ND	ND	ND	ND
83	20	N47°36'39.21"	E19°06'05.73"	42.21	20181129	7.79	820	ND	26.9	1.52162	1.60309	37.4345	ND	42	3.75398	119.145	0	70.5852	153.732	ND	6.39784	ND	0.6	ND	400	0.0297	0.0248	0.9213	0.3128	1.9694	6.5458	2.4676	ND	1.25	43.9185	ND	ND	30.1175	3.0325	ND	ND	ND	ND	ND	ND	ND	ND	ND	ND
84	2	N47°49'01.02"	E19°01'36.01"	79.41	20181129	7.81	390	ND	19	0.761365	1.6326	13.1552	ND	60	2.79674	49.4302	0.0179393	20.2416	33.6642	ND	5.52632	ND	0.1	ND	384.605	0.0082	0.0073	0.1322	0.4465	1.7581	11.3293	2.1424	ND	1.1065	30.046	ND	ND	ND	1.6915	ND	ND	ND	ND	0.8665	0.176	ND	ND	ND	ND
85	4	N47°48'05.61"	E19°00'55.23"	55.31	20181129	7.86	370	ND	16	0.863444	1.19155	12.5853	ND	35	3.04277	50.332	0.0179393	20.0653	33.1029	ND	5.24041	ND	0.1	ND	320	0.0076	ND	0.2263	0.3606	0.4604	7.9242	3.1868	ND	0.3225	20.7695	ND	ND	ND	0.647	ND	ND	ND	ND	ND	ND	ND	ND	ND	ND
86	3	N47°48'51.14"	E19°01'46.11"	131.45	20181129	7.83	440	ND	20	0.673331	1.20296	12.863	ND	35	2.67935	80	0.0179393	20.1443	32.6071	ND	5.15076	ND	0.1	ND	350	ND	0.0059	0.3983	0.3388	0.4512	6.1191	1.811	ND	0.2635	21.414	ND	ND	58.2095	0.307	ND	ND	ND	ND	ND	ND	ND	ND	ND	ND
87	13	N47°41'23.86"	E19°07'08.72"	187.47	20181129	7.8	490	ND	22	1.07113	1.30392	13.4218	ND	32	2.94782	81.0578	0.0179393	23.4499	57.4466	ND	5.30135	ND	ND	ND	310	0.01	0.0052	0.3102	0.3151	0.6823	4.7894	2.6431	ND	0.6595	ND	ND	ND	19.803	ND	ND	ND	ND	ND	ND	ND	ND	ND	ND	ND
88	14	N47°41'04.17"	E19°07'13.25"	67.98	20181129	7.89	360	ND	14.6	0.647392	2.51123	13.5676	ND	30	2.74705	53.9142	0.0179393	21.9987	36.8832	ND	10.0764	ND	0.1	ND	295.85	ND	0.0066	0.1353	0.3828	0.4875	7.7036	2.0483	ND	1.258	77.3115	ND	ND	ND	2.492	ND	ND	ND	ND	0.937	0.1395	ND	ND	ND	ND
89	22	N47°36'03.04"	E19°04'54.03"	18.06	20181129	7.89	360	ND	16	1.04672	1.28173	13.3696	ND	40	2.6706	51.1752	0.0179393	20.6831	33.4079	ND	5.24841	ND	0.2	ND	320	0.0075	0.0074	0.0986	0.4035	0.565	5.7852	3.0658	ND	1.211	27.017	ND	ND	53.2765	1.7465	ND	ND	0.109	ND	ND	0.125	ND	ND	ND	ND
90	15	N47°40'46.19"	E19°05'20.82"	95.68	20181129	7.81	480	ND	19	0.922476	2.50692	12.9367	ND	35	2.81731	74.4635	0.0179393	21.9408	48.7639	ND	9.60017	ND	0.4	ND	350	0.0084	ND	0.1116	0.3589	0.5224	11.243	3.302	ND	0.979	ND	ND	ND	ND	0.814	ND	ND	ND	ND	0.2275	ND	ND	ND	ND	ND
* Limit of quantification values
ND: Not detected
[truncated: 15 more columns]
